# Supplementary material for: Proteomic analysis reveals a role of melatonin in promoting cucumber seed germination under high salinity by regulating energy production
Source: Sci Rep. 2017 Mar 29;7:503. doi: 10.1038/s41598-017-00566-1 (PMC5428666; doi:10.1038/s41598-017-00566-1)
Supplement: Supplementary file 2 — Supplementary File 1 [file 41598_2017_566_MOESM2_ESM.xls]

## Sheet: TopBlastHits
Sequence name	Sequence desc.	Sequence length	Hit desc.	Hit ACC	E-Value	Similarity	Bit-Score	Alignment length	Positives
A9PCU6	calcium-binding ef hand family protein	146	gi|566150636|ref|XP_006369478.1|calcium-binding EF hand family protein [Populus trichocarpa] >gi|118484657|gb|ABK94199.1| unknown [Populus trichocarpa] >gi|550348027|gb|ERP66047.1| calcium-binding EF hand family protein [Populus trichocarpa]	XP_006369478	9.51584e-100	100	295.434	146	146
B9GI54	oleosin kda-like	214	gi|566152908|ref|XP_002300049.2|hypothetical protein POPTR_0001s35270g, partial [Populus trichocarpa] >gi|550348937|gb|EEE84854.2| hypothetical protein POPTR_0001s35270g, partial [Populus trichocarpa]	XP_002300049	1.8453e-120	100	353.599	214	214
Q52UN0	peptidyl-prolyl cis-trans isomerase	172	gi|659094299|ref|XP_008447986.1|PREDICTED: peptidyl-prolyl cis-trans isomerase [Cucumis melo]	XP_008447986	4.50016e-107	98	316.235	172	169
P17783	malate mitochondrial	347	gi|126896|sp|P17783.1|MDHM_CITLARecName: Full=Malate dehydrogenase, mitochondrial; Flags: Precursor >gi|18297|emb|CAA35239.1| unnamed protein product [Citrullus lanatus subsp. vulgaris]	P17783	0	100	584.719	321	321
Q9ZWI3	vicilin gc72-a	810	gi|3808062|dbj|BAA34056.1|PV100 [Cucurbita maxima]	BAA34056	0	100	837.795	530	530
Q39651	vicilin-like antimicrobial peptides 2-2	499	gi|7484767|pir||T10443probable major protein body membrane protein MP27 / major protein body protein MP32 precursor - cucurbit >gi|691752|dbj|BAA06186.1| preproMP27-MP32 [Cucurbita cv. Kurokawa Amakuri]	T10443	0	100	914.064	465	465
P13744	edestin 2	480	gi|112677|sp|P13744.1|11SB_CUCMARecName: Full=11S globulin subunit beta; Contains: RecName: Full=11S globulin gamma chain; AltName: Full=11S globulin acidic chain; Contains: RecName: Full=11S globulin delta chain; AltName: Full=11S globulin basic chain; Flags: Precursor >gi|72299|pir||FWPU1B 11S globulin beta subunit precursor - cucurbita cv. Kurokawa Amakuri [Cucurbita cv. Kurokawa Amakuri] >gi|…	P13744	0	100	931.784	480	480
W9RZ99	nicotinamide mononucleotide adenylyltransferase	275	gi|703110452|ref|XP_010099593.1|Nicotinamide mononucleotide adenylyltransferase 1 [Morus notabilis] >gi|587891357|gb|EXB79987.1| Nicotinamide mononucleotide adenylyltransferase 1 [Morus notabilis]	XP_010099593	0	100	540.421	261	261
Q8W1C2	legumin a	515	gi|18479082|gb|AAL73404.1|AF449424_111S globulin-like protein [Corylus avellana]	AAL73404	0	100	784.637	515	515
A0A067JL19	glucose and ribitol dehydrogenase homolog 1	293	gi|802756804|ref|XP_012089077.1|PREDICTED: glucose and ribitol dehydrogenase homolog 1 [Jatropha curcas]	XP_012089077	0	100	612.453	293	293
A1BQH1	phospho-glycerate partial	103	gi|117661860|gb|ABK55672.1|phosphoglycerate kinase [Cucumis sativus]	ABK55672	8.96838e-48	100	159.844	103	103
I1LZG1	fructose-bisphosphate cytoplasmic isozyme-like	358	gi|356548343|ref|XP_003542562.1|PREDICTED: fructose-bisphosphate aldolase, cytoplasmic isozyme-like [Glycine max] >gi|947071145|gb|KRH20036.1| hypothetical protein GLYMA_13G151800 [Glycine max]	XP_003542562	0	100	734.947	358	358
A0A067JHW3	enolase	445	gi|802769571|ref|XP_012090393.1|PREDICTED: enolase-like [Jatropha curcas] >gi|643706256|gb|KDP22388.1| hypothetical protein JCGZ_26219 [Jatropha curcas]	XP_012090393	0	100	911.368	445	445
M5W6U5	heat shock 70 kda protein	654	gi|595814637|ref|XP_007203774.1|hypothetical protein PRUPE_ppa002595mg [Prunus persica] >gi|462399305|gb|EMJ04973.1| hypothetical protein PRUPE_ppa002595mg [Prunus persica]	XP_007203774	0	100	1134.4	654	654
P19243	kda class i heat shock protein	158	gi|123555|sp|P19243.1|HSP11_PEARecName: Full=18.1 kDa class I heat shock protein; AltName: Full=HSP 18.1 >gi|169103|gb|AAA33672.1| 18.1 kDa heat shock protein (hsp18.1) [Pisum sativum]	P19243	2.34142e-86	100	262.307	158	158
Q4ZH67	hmg1 2-like protein	146	gi|525507330|ref|NP_001267705.1|HMG1/2-like protein-like [Cucumis sativus] >gi|659095243|ref|XP_008448477.1| PREDICTED: HMG1/2-like protein [Cucumis melo] >gi|63020536|gb|AAY26151.1| high mobility group protein [Cucumis sativus]	NP_001267705	7.83019e-46	100	157.918	110	110
A9PCJ7	transcription factor btf3 homolog 4-like	156	gi|566165463|ref|XP_002305248.2|hypothetical protein POPTR_0004s07650g [Populus trichocarpa] >gi|118484448|gb|ABK94100.1| unknown [Populus trichocarpa] >gi|550340551|gb|EEE85759.2| hypothetical protein POPTR_0004s07650g [Populus trichocarpa]	XP_002305248	1.95539e-79	100	244.588	156	156
B9T1V8	atp synthase subunit mitochondrial-like	561	gi|255582911|ref|XP_002532227.1|ATP synthase beta subunit, putative [Ricinus communis] >gi|223528084|gb|EEF30158.1| ATP synthase beta subunit, putative [Ricinus communis]	XP_002532227	0	100	1056.97	536	536
W9SB70	alpha-xylosidase 1-like	932	gi|703127226|ref|XP_010103777.1|hypothetical protein L484_014667 [Morus notabilis] >gi|587909133|gb|EXB97055.1| hypothetical protein L484_014667 [Morus notabilis]	XP_010103777	0	100	1854.34	902	902
O04057	aspartic proteinase	513	gi|2811025|sp|O04057.1|ASPR_CUCPERecName: Full=Aspartic proteinase; Flags: Precursor >gi|1944181|dbj|BAA19607.1| aspartic endopeptidase [Cucurbita pepo]	O04057	0	100	1003.43	513	513
W9QFK5	fasciclin-like arabinogalactan protein 1	417	gi|703069230|ref|XP_010088447.1|hypothetical protein L484_018219 [Morus notabilis] >gi|587845515|gb|EXB36062.1| hypothetical protein L484_018219 [Morus notabilis]	XP_010088447	0	100	598.586	308	308
A9PAL8	40s ribosomal protein s20-2	123	gi|224122592|ref|XP_002318875.1|40S ribosomal protein S20 [Populus trichocarpa] >gi|743856656|ref|XP_011029971.1| PREDICTED: 40S ribosomal protein S20-1 [Populus euphratica] >gi|743856660|ref|XP_011029972.1| PREDICTED: 40S ribosomal protein S20-1 [Populus euphratica] >gi|118483019|gb|ABK93421.1| unknown [Populus trichocarpa] >gi|118486550|gb|ABK95114.1| unknown [Populus trichocarpa] >gi|222859548…	XP_002318875	3.74348e-83	100	251.521	123	123
B0F824	PREDICTED: peroxygenase	239	gi|449458902|ref|XP_004147185.1|PREDICTED: peroxygenase [Cucumis sativus] >gi|164449275|gb|ABY56103.1| caleosin [Cucumis sativus]	XP_004147185	7.59384e-180	100	506.138	239	239
A0A067KLE6	fructose-1 family protein	357	gi|802639676|ref|XP_012078490.1|PREDICTED: fructose-bisphosphate aldolase, cytoplasmic isozyme 1 [Jatropha curcas] >gi|643722927|gb|KDP32624.1| hypothetical protein JCGZ_13174 [Jatropha curcas]	XP_012078490	0	100	695.656	357	357
I3SYP3	nad -binding rossmann-fold protein	293	gi|388514647|gb|AFK45385.1|unknown [Lotus japonicus]	AFK45385	0	100	607.831	293	293
Q38IW8	triosephosphate cytosolic	253	gi|955356035|ref|XP_006593480.2|PREDICTED: triosephosphate isomerase isoform X1 [Glycine max] >gi|77540216|gb|ABA86966.1| triosephosphate isomerase [Glycine max] >gi|255645039|gb|ACU23019.1| unknown [Glycine max] >gi|734397415|gb|KHN30170.1| Triosephosphate isomerase, cytosolic [Glycine soja]	XP_006593480	2.93312e-164	100	467.618	253	253
Q9M5I8	translationally-controlled tumor protein homolog	168	gi|661902842|ref|NP_001284461.1|translationally-controlled tumor protein homolog [Cucumis melo] >gi|20140866|sp|Q9M5I8.1|TCTP_CUCME RecName: Full=Translationally-controlled tumor protein homolog; Short=TCTP >gi|7208434|gb|AAF40198.1|AF230211_1 translationally controlled tumor protein-related protein [Cucumis melo]	NP_001284461	1.31414e-105	100	311.997	168	168
I1MJC7	phosphoglycerate cytosolic	401	gi|356557030|ref|XP_003546821.1|PREDICTED: phosphoglycerate kinase, cytosolic [Glycine max] >gi|734438033|gb|KHN48876.1| Phosphoglycerate kinase, cytosolic [Glycine soja]	XP_003546821	0	100	796.579	401	401
L7S218	nucleoside diphosphate kinase b	148	gi|440573226|gb|AGC13076.1|nucleotide diphosphate kinases 1 [Cucurbita maxima]	AGC13076	9.62369e-102	100	300.442	148	148
V5IV18	elongation factor 1-alpha	449	gi|313585340|gb|ADR70875.1|eukaryotic translation elongation factor 1-alpha [Hevea brasiliensis]	ADR70875	0	100	922.539	449	449
A0A072UYS2	kda class i heat shock protein	231	gi|922369620|ref|XP_013456974.1|17.6 kDa class I heat shock protein [Medicago truncatula] >gi|657389289|gb|KEH31005.1| 17.6 kDa class I heat shock protein [Medicago truncatula]	XP_013456974	1.68251e-164	100	466.463	231	231
W9R0U6	late embryogenesis abundant protein d-34-like	358	gi|703097533|ref|XP_010096140.1|hypothetical protein L484_005419 [Morus notabilis] >gi|587874312|gb|EXB63456.1| hypothetical protein L484_005419 [Morus notabilis]	XP_010096140	0	100	663.3	358	358
B9HII6	1-cys peroxiredoxin	220	gi|566183212|ref|XP_002312301.2|Peroxiredoxin family protein [Populus trichocarpa] >gi|550332759|gb|EEE89668.2| Peroxiredoxin family protein [Populus trichocarpa]	XP_002312301	7.82787e-160	100	453.751	220	220
I1JZ72	lysm domain-containing gpi-anchored protein 1-like	417	gi|356509418|ref|XP_003523446.1|PREDICTED: lysM domain-containing GPI-anchored protein 1-like [Glycine max] >gi|947116387|gb|KRH64689.1| hypothetical protein GLYMA_04G250300 [Glycine max]	XP_003523446	0	100	792.341	417	417
Q9M4E8	luminal-binding protein 5	665	gi|793422335|ref|NP_001292703.1|luminal-binding protein 5 [Cucumis sativus] >gi|6911549|emb|CAB72128.1| heat shock protein 70 [Cucumis sativus]	NP_001292703	0	100	1347.8	665	665
K4KD17	partial	501	gi|408902453|gb|AFU95883.1|AtpB, partial (chloroplast) [Medusagyne oppositifolia]	AFU95883	0	100	999.579	501	501
A0A067KKK4	lysm domain-containing gpi-anchored protein 1	414	gi|802635656|ref|XP_012078223.1|PREDICTED: lysM domain-containing GPI-anchored protein 1 [Jatropha curcas] >gi|643723185|gb|KDP32790.1| hypothetical protein JCGZ_12082 [Jatropha curcas]	XP_012078223	0	100	724.546	414	414
B9GJN0	triosephosphate cytosolic	255	gi|224059488|ref|XP_002299871.1|hypothetical protein POPTR_0001s24710g [Populus trichocarpa] >gi|222847129|gb|EEE84676.1| hypothetical protein POPTR_0001s24710g [Populus trichocarpa]	XP_002299871	3.31766e-163	100	465.307	255	255
M5WVT8	probable calcium-binding protein cml27	170	gi|595849324|ref|XP_007209701.1|hypothetical protein PRUPE_ppa012426mg [Prunus persica] >gi|462405436|gb|EMJ10900.1| hypothetical protein PRUPE_ppa012426mg [Prunus persica]	XP_007209701	1.16026e-119	100	347.821	170	170
A0A067KRB3	histone deacetylase hdt1-like	303	gi|802622040|ref|XP_012076192.1|PREDICTED: histone deacetylase HDT1-like [Jatropha curcas]	XP_012076192	8.25014e-157	98	452.981	303	299
B9SFS0	carboxymethylenebutenolidase homolog	286	gi|255567721|ref|XP_002524839.1|carboxymethylenebutenolidase, putative [Ricinus communis] >gi|223535899|gb|EEF37559.1| carboxymethylenebutenolidase, putative [Ricinus communis]	XP_002524839	1.6871e-176	100	501.516	286	286
B9H660	ubiquitin domain-containing protein dsk2a-like	549	gi|224081475|ref|XP_002306425.1|hypothetical protein POPTR_0005s10320g [Populus trichocarpa] >gi|222855874|gb|EEE93421.1| hypothetical protein POPTR_0005s10320g [Populus trichocarpa]	XP_002306425	0	100	816.609	538	538
M5WJC3	seed maturation protein pm41	78	gi|595882619|ref|XP_007212630.1|hypothetical protein PRUPE_ppa016167mg [Prunus persica] >gi|462408495|gb|EMJ13829.1| hypothetical protein PRUPE_ppa016167mg [Prunus persica]	XP_007212630	4.17613e-45	100	150.984	78	78
A0A075CA98	lysosomal alpha-mannosidase isoform x1	1020	gi|549438013|gb|AGX24942.1|a-mannosidase [Cucumis melo]	AGX24942	0	100	2019.59	1020	1020
M5W204	26s proteasome non-atpase regulatory subunit 4 homolog	442	gi|595803800|ref|XP_007202064.1|hypothetical protein PRUPE_ppa005827mg [Prunus persica] >gi|462397595|gb|EMJ03263.1| hypothetical protein PRUPE_ppa005827mg [Prunus persica]	XP_007202064	0	100	749.584	442	442
V7AU18	far upstream element-binding protein 1-like	633	gi|593269278|ref|XP_007136816.1|hypothetical protein PHAVU_009G076800g [Phaseolus vulgaris] >gi|561009903|gb|ESW08810.1| hypothetical protein PHAVU_009G076800g [Phaseolus vulgaris]	XP_007136816	0	100	899.427	633	633
M5WAL0	calmodulin-7	184	gi|595807593|ref|XP_007202636.1|hypothetical protein PRUPE_ppa012070mg [Prunus persica] >gi|462398167|gb|EMJ03835.1| hypothetical protein PRUPE_ppa012070mg [Prunus persica]	XP_007202636	4.31665e-129	100	372.859	184	184
B9ILZ3	histone h4	92	gi|224142253|ref|XP_002324473.1|hypothetical protein POPTR_0018s10050g [Populus trichocarpa] >gi|222865907|gb|EEF03038.1| hypothetical protein POPTR_0018s10050g [Populus trichocarpa]	XP_002324473	9.32859e-42	100	143.665	71	71
I1JW44	protein aspartic protease in guard cell 2-like	439	gi|356508308|ref|XP_003522900.1|PREDICTED: protein ASPARTIC PROTEASE IN GUARD CELL 2-like [Glycine max] >gi|734330138|gb|KHN06647.1| Aspartic proteinase nepenthesin-1 [Glycine soja] >gi|947114535|gb|KRH62837.1| hypothetical protein GLYMA_04G136000 [Glycine max]	XP_003522900	0	100	818.92	439	439
B9N6T6	calmodulin-7	149	gi|566150460|ref|XP_006369409.1|calmodulin-like protein 6a [Populus trichocarpa] >gi|743928371|ref|XP_011008391.1| PREDICTED: calmodulin [Populus euphratica] >gi|3121849|sp|P93171.3|CALM_HELAN RecName: Full=Calmodulin; Short=CaM >gi|1773321|gb|AAB68399.1| calmodulin [Helianthus annuus] >gi|550347942|gb|ERP65978.1| calmodulin-like protein 6a [Populus trichocarpa]	XP_006369409	1.7508e-101	100	300.056	149	149
A0A067JQD9	actin-7	377	gi|224055984|ref|XP_002298710.1|actin family protein [Populus trichocarpa] >gi|255562375|ref|XP_002522194.1| actin, putative [Ricinus communis] >gi|255568080|ref|XP_002525016.1| actin, putative [Ricinus communis] >gi|590708355|ref|XP_007048254.1| Actin 7 isoform 2 [Theobroma cacao] >gi|645218891|ref|XP_008232941.1| PREDICTED: actin-7 [Prunus mume] >gi|702459194|ref|XP_010027700.1| PREDICTED: acti…	XP_002298710	0	100	784.252	377	377
B9R9D3	membrane steroid-binding protein 2-like	242	gi|255539487|ref|XP_002510808.1|steroid binding protein, putative [Ricinus communis] >gi|223549923|gb|EEF51410.1| steroid binding protein, putative [Ricinus communis]	XP_002510808	8.02832e-173	100	488.419	242	242
B9HV45	late embryogenesis abundant protein d-34-like	172	gi|224108033|ref|XP_002314696.1|hypothetical protein POPTR_0010s09710g [Populus trichocarpa] >gi|222863736|gb|EEF00867.1| hypothetical protein POPTR_0010s09710g [Populus trichocarpa]	XP_002314696	1.03041e-123	100	358.221	172	172
A0A067KV00	hsp70 nucleotide exchange factor fes1-like	396	gi|802615050|ref|XP_012074975.1|PREDICTED: uncharacterized protein LOC105636325 [Jatropha curcas] >gi|643727099|gb|KDP35664.1| hypothetical protein JCGZ_09102 [Jatropha curcas]	XP_012074975	0	100	756.518	396	396
B3U2B1	probable e3 ubiquitin-protein ligase log2	300	gi|168988207|gb|ACA35276.1|zinc finger RING-type protein [Cucumis sativus]	ACA35276	0	100	521.931	300	300
Q84T21	oleosin kda-like	159	gi|49617323|gb|AAO67349.2|oleosin [Corylus avellana]	AAO67349	1.1562e-70	100	222.631	159	159
Q6UBM4	peroxidase 2-like	345	gi|661902936|ref|NP_001284470.1|peroxidase 2-like precursor [Cucumis melo] >gi|38373428|gb|AAR19041.1| netting associated peroxidase [Cucumis melo]	NP_001284470	0	100	669.848	345	345
M5XJW9	far upstream element-binding protein 2	687	gi|645227301|ref|XP_008220450.1|PREDICTED: far upstream element-binding protein 2 [Prunus mume]	XP_008220450	0	100	614.379	325	325
B9H3B0	glycosyl hydrolase family 17 family protein	491	gi|224079493|ref|XP_002305879.1|glycosyl hydrolase family 17 family protein [Populus trichocarpa] >gi|222848843|gb|EEE86390.1| glycosyl hydrolase family 17 family protein [Populus trichocarpa]	XP_002305879	0	100	1012.29	491	491
A9PA21	nascent polypeptide-associated complex subunit alpha-like protein 1	205	gi|743817783|ref|XP_011020498.1|PREDICTED: nascent polypeptide-associated complex subunit alpha-like protein 1 [Populus euphratica]	XP_011020498	2.72447e-95	100	288.886	205	205
M5WBU5	eukaryotic translation initiation factor 3 subunit j-like	222	gi|595848681|ref|XP_007209577.1|hypothetical protein PRUPE_ppa011146mg [Prunus persica] >gi|462405312|gb|EMJ10776.1| hypothetical protein PRUPE_ppa011146mg [Prunus persica]	XP_007209577	2.00639e-92	100	282.722	222	222
Q9M4E7	heat shock protein 70	652	gi|821595431|ref|NP_001295800.1|heat shock cognate 70 kDa protein 2-like [Cucumis sativus] >gi|6911551|emb|CAB72129.1| heat shock protein 70 [Cucumis sativus]	NP_001295800	0	100	1218.76	618	618
A0A072UBU4	leucine-rich repeat extensin-like protein 4	835	gi|922354479|ref|XP_013453054.1|LRR extensin-like protein [Medicago truncatula] >gi|657383359|gb|KEH27082.1| LRR extensin-like protein [Medicago truncatula]	XP_013453054	0	100	777.319	401	401
W9RG25	glucan endo- -beta-glucosidase 4	494	gi|703103731|ref|XP_010097806.1|Glucan endo-1,3-beta-glucosidase 4 [Morus notabilis] >gi|587882504|gb|EXB71433.1| Glucan endo-1,3-beta-glucosidase 4 [Morus notabilis]	XP_010097806	0	100	937.176	494	494
B9T0Z8	protein tic chloroplastic	465	gi|255582251|ref|XP_002531917.1|conserved hypothetical protein [Ricinus communis] >gi|223528427|gb|EEF30461.1| conserved hypothetical protein [Ricinus communis]	XP_002531917	0	100	742.265	465	465
B9HY30	cytosolic phosphoglycerate kinase family protein	401	gi|224109062|ref|XP_002315067.1|cytosolic phosphoglycerate kinase family protein [Populus trichocarpa] >gi|222864107|gb|EEF01238.1| cytosolic phosphoglycerate kinase family protein [Populus trichocarpa]	XP_002315067	0	100	797.734	401	401
H6TB40	small heat shock chloroplastic-like isoform x2	210	gi|315932714|gb|ADU55787.1|HSP23.5 [Citrullus lanatus]	ADU55787	4.05116e-70	100	224.942	169	169
Q19TV8	utp--glucose-1-phosphate uridylyltransferase	476	gi|661902960|ref|NP_001284438.1|UTP--glucose-1-phosphate uridylyltransferase [Cucumis melo] >gi|90820120|gb|ABD98820.1| UDP-glucose pyrophosphorylase [Cucumis melo]	NP_001284438	0	100	918.687	476	476
I3T6C4	grf1-interacting factor 3-like	223	gi|388520009|gb|AFK48066.1|unknown [Lotus japonicus]	AFK48066	4.92762e-75	100	238.424	211	211
A0A067L974	ubiquitin domain-containing protein dsk2a-like	560	gi|643737704|gb|KDP43753.1|hypothetical protein JCGZ_22380 [Jatropha curcas]	KDP43753	0	100	962.214	560	560
B5AJV3	ran-binding protein 1 homolog a-like	197	gi|778661748|ref|XP_011658664.1|PREDICTED: LOW QUALITY PROTEIN: ran-binding protein 1 homolog a-like [Cucumis sativus] >gi|194462393|gb|ACF72671.1| Ran-binding protein 1 [Cucumis melo var. cantalupo]	XP_011658664	2.72932e-113	100	333.954	197	197
A0A067LKT3	triosephosphate cytosolic	254	gi|802547226|ref|XP_012089190.1|PREDICTED: triosephosphate isomerase, cytosolic [Jatropha curcas] >gi|643739140|gb|KDP44954.1| hypothetical protein JCGZ_01454 [Jatropha curcas]	XP_012089190	0	100	514.612	254	254
M5WJN3	small ubiquitin-related modifier 1	98	gi|595880292|ref|XP_007212287.1|hypothetical protein PRUPE_ppa013880mg [Prunus persica] >gi|645241250|ref|XP_008226991.1| PREDICTED: small ubiquitin-related modifier 1 [Prunus mume] >gi|462408152|gb|EMJ13486.1| hypothetical protein PRUPE_ppa013880mg [Prunus persica]	XP_007212287	9.35154e-66	100	205.297	98	98
A0A067KBA6	syntaxin 73 family protein	266	gi|802684619|ref|XP_012082335.1|PREDICTED: syntaxin-71 [Jatropha curcas] >gi|643717656|gb|KDP29099.1| hypothetical protein JCGZ_16488 [Jatropha curcas]	XP_012082335	5.63256e-163	100	465.692	266	266
Q0GYN5	acyl- -binding protein	92	gi|91992436|gb|ABE72959.1|acyl-CoA-binding protein [Jatropha curcas]	ABE72959	7.60663e-51	100	166.777	80	80
I1KW34	ice-like protease p20 domain protein	415	gi|356526409|ref|XP_003531810.1|PREDICTED: metacaspase-4-like [Glycine max] >gi|947096237|gb|KRH44822.1| hypothetical protein GLYMA_08G233500 [Glycine max]	XP_003531810	0	100	701.434	415	415
V7CV47	probable protein phosphatase 2c 55	507	gi|593795478|ref|XP_007160777.1|hypothetical protein PHAVU_001G015900g [Phaseolus vulgaris] >gi|561034241|gb|ESW32771.1| hypothetical protein PHAVU_001G015900g [Phaseolus vulgaris]	XP_007160777	0	100	1025	507	507
O65731	40s ribosomal protein s5	197	gi|6831665|sp|O65731.1|RS5_CICARRecName: Full=40S ribosomal protein S5 >gi|3043428|emb|CAA06491.1| 40S ribosomal protein S5 [Cicer arietinum]	O65731	1.4519e-141	100	405.601	197	197
B9S2N7	protein phosphatase	571	gi|255558462|ref|XP_002520256.1|protein phosphatase 2c, putative [Ricinus communis] >gi|223540475|gb|EEF42042.1| protein phosphatase 2c, putative [Ricinus communis]	XP_002520256	0	100	993.416	571	571
A0A067KFU5	nucleosome assembly protein 1 3	372	gi|802628132|ref|XP_012076969.1|PREDICTED: nucleosome assembly protein 1;3 [Jatropha curcas] >gi|643724662|gb|KDP33863.1| hypothetical protein JCGZ_07434 [Jatropha curcas]	XP_012076969	0	100	602.053	372	372
I1K0K7	hsp70-hsp90 organizing protein 3-like	567	gi|356514200|ref|XP_003525794.1|PREDICTED: hsp70-Hsp90 organizing protein 1-like [Glycine max] >gi|947109016|gb|KRH57342.1| hypothetical protein GLYMA_05G055600 [Glycine max]	XP_003525794	0	100	978.393	567	567
B9RCY9	hyaluronan mrna binding family isoform 1	295	gi|255541028|ref|XP_002511578.1|RNA binding protein, putative [Ricinus communis] >gi|223548758|gb|EEF50247.1| RNA binding protein, putative [Ricinus communis]	XP_002511578	1.12517e-118	100	355.525	295	295
W9S288	14-3-3-like protein gf14 iota	295	gi|703148541|ref|XP_010109371.1|14-3-3-like protein GF14 iota [Morus notabilis] >gi|587935189|gb|EXC22076.1| 14-3-3-like protein GF14 iota [Morus notabilis]	XP_010109371	0	100	610.142	295	295
O23759	small ubiquitin-related modifier 1-like	115	gi|830260121|ref|NP_001296601.1|small ubiquitin-related modifier 1-like [Cicer arietinum] >gi|2558518|emb|CAA05079.1| Ubiquitin-like protein [Cicer arietinum]	NP_001296601	2.06801e-79	100	241.121	115	115
Q5UFR1	14-3-3 protein	262	gi|357156507|ref|XP_003577480.1|PREDICTED: 14-3-3-like protein GF14-D [Brachypodium distachyon] >gi|944052626|gb|KQJ88264.1| hypothetical protein BRADI_4g16640 [Brachypodium distachyon]	XP_003577480	1.02839e-156	89	449.514	266	239
V7BC29	tripeptidyl-peptidase 2-like isoform x1	1376	gi|593677245|ref|XP_007143428.1|hypothetical protein PHAVU_007G071600g [Phaseolus vulgaris] >gi|561016618|gb|ESW15422.1| hypothetical protein PHAVU_007G071600g [Phaseolus vulgaris]	XP_007143428	0	100	2654.4	1336	1336
U5FMF5	embryonic protein dc-8	408	gi|566206353|ref|XP_006374433.1|embryonic cell protein 63 [Populus trichocarpa] >gi|550322197|gb|ERP52230.1| embryonic cell protein 63 [Populus trichocarpa]	XP_006374433	0	100	606.29	408	408
U5G711	fasciclin-like arabinogalactan protein 17	440	gi|566181729|ref|XP_006379435.1|hypothetical protein POPTR_0008s013101g, partial [Populus trichocarpa] >gi|550332150|gb|ERP57232.1| hypothetical protein POPTR_0008s013101g, partial [Populus trichocarpa]	XP_006379435	0	100	734.176	440	440
C6TKB1	adenylate kinase 4	242	gi|255645715|gb|ACU23351.1|unknown [Glycine max]	ACU23351	3.38722e-164	100	466.848	226	226
G7IFI0	28 kda heat- and acid-stable phosphoprotein	165	gi|357446809|ref|XP_003593680.1|28 kDa heat- and acid-stable phosphoprotein-like protein [Medicago truncatula] >gi|355482728|gb|AES63931.1| 28 kDa heat- and acid-stable phosphoprotein-like protein [Medicago truncatula] >gi|388501758|gb|AFK38945.1| unknown [Medicago truncatula]	XP_003593680	7.07047e-69	100	218.394	135	135
K7LJF5	wat1-related protein at1g09380-like	552	gi|296089819|emb|CBI39638.3|unnamed protein product [Vitis vinifera]	CBI39638	0	75	774.237	593	445
W9RXY8	heat shock cognate protein 80	732	gi|703127893|ref|XP_010103960.1|Heat shock cognate protein 80 [Morus notabilis] >gi|587909762|gb|EXB97663.1| Heat shock cognate protein 80 [Morus notabilis]	XP_010103960	0	100	1335.47	732	732
W9R4F2	proteasome subunit alpha type-2-a	238	gi|703102252|ref|XP_010097410.1|Proteasome subunit alpha type-2-B [Morus notabilis] >gi|587879045|gb|EXB68027.1| Proteasome subunit alpha type-2-B [Morus notabilis]	XP_010097410	5.07478e-172	100	486.108	238	238
I1K657	26s proteasome regulatory subunit rpn13-like isoform x1	321	gi|356513237|ref|XP_003525320.1|PREDICTED: 26S proteasome regulatory subunit RPN13-like isoform X1 [Glycine max] >gi|734310482|gb|KHM99862.1| Proteasomal ubiquitin receptor ADRM1 [Glycine soja] >gi|947111784|gb|KRH60110.1| hypothetical protein GLYMA_05G220700 [Glycine max]	XP_003525320	0	100	523.857	321	321
W9SCA0	acyl- -binding protein	94	gi|703162190|ref|XP_010112988.1|Acyl-CoA-binding protein [Morus notabilis] >gi|587948941|gb|EXC35159.1| Acyl-CoA-binding protein [Morus notabilis]	XP_010112988	9.36832e-55	100	176.792	85	85
B9HDE5	heat shock 70 kda protein 17-like	899	gi|224089829|ref|XP_002308826.1|hypothetical protein POPTR_0006s02290g [Populus trichocarpa] >gi|222854802|gb|EEE92349.1| hypothetical protein POPTR_0006s02290g [Populus trichocarpa]	XP_002308826	0	100	1722.21	883	883
W9RHE5	cap-gly domain-containing linker protein 1	139	gi|703105628|ref|XP_010098293.1|hypothetical protein L484_023541 [Morus notabilis] >gi|587885959|gb|EXB74797.1| hypothetical protein L484_023541 [Morus notabilis]	XP_010098293	2.1864e-70	100	220.32	139	139
A0A067L6A9	grpe protein mitochondrial	350	gi|802585296|ref|XP_012070349.1|PREDICTED: grpE protein homolog, mitochondrial [Jatropha curcas] >gi|643732528|gb|KDP39624.1| hypothetical protein JCGZ_02644 [Jatropha curcas]	XP_012070349	0	100	556.984	309	309
M5WTG1	ribulose-phosphate 3- cytoplasmic isoform	226	gi|595942736|ref|XP_007215928.1|hypothetical protein PRUPE_ppa011042mg [Prunus persica] >gi|462412078|gb|EMJ17127.1| hypothetical protein PRUPE_ppa011042mg [Prunus persica]	XP_007215928	2.6236e-164	100	465.692	226	226
I1J4C8	duf3456 domain protein	303	gi|734404257|gb|KHN32908.1|hypothetical protein glysoja_037079 [Glycine soja]	KHN32908	0	100	556.214	303	303
I1KP58	protein dek	487	gi|356527829|ref|XP_003532509.1|PREDICTED: myb-like protein X [Glycine max] >gi|734363798|gb|KHN16859.1| Protein DEK [Glycine soja] >gi|947092525|gb|KRH41110.1| hypothetical protein GLYMA_08G010600 [Glycine max]	XP_003532509	0	100	688.723	471	471
A0A067JRU1	heat shock protein 83	703	gi|802768789|ref|XP_012090182.1|PREDICTED: heat shock protein 83 [Jatropha curcas] >gi|643706092|gb|KDP22224.1| hypothetical protein JCGZ_26055 [Jatropha curcas]	XP_012090182	0	100	1258.82	703	703
B9T0Z2	carrier protein mitochondrial	385	gi|255582238|ref|XP_002531911.1|ADP,ATP carrier protein, putative [Ricinus communis] >gi|223528451|gb|EEF30484.1| ADP,ATP carrier protein, putative [Ricinus communis]	XP_002531911	0	100	733.791	385	385
A0A072UMK2	polyubiquitin-a isoform x2	837	gi|922369628|ref|XP_013456978.1|polyubiquitin 3 [Medicago truncatula] >gi|657389293|gb|KEH31009.1| polyubiquitin 3 [Medicago truncatula]	XP_013456978	0	100	1650.95	837	837
G7L3N5	calmodulin	149	gi|357509025|ref|XP_003624801.1|EF hand calcium-binding family protein [Medicago truncatula] >gi|828299694|ref|XP_012569225.1| PREDICTED: calmodulin-like [Cicer arietinum] >gi|355499816|gb|AES81019.1| EF hand calcium-binding family protein [Medicago truncatula]	XP_003624801	8.3512e-101	100	298.13	149	149
I1J9X8	hsp70-hsp90 organizing protein 3	593	gi|947129545|gb|KRH77399.1|hypothetical protein GLYMA_01G211200 [Glycine max]	KRH77399	0	100	1016.14	593	593
G7L007	heat shock 70 kda protein	713	gi|357503441|ref|XP_003622009.1|heat shock 70 kDa protein [Medicago truncatula] >gi|355497024|gb|AES78227.1| heat shock 70 kDa protein [Medicago truncatula]	XP_003622009	0	100	1380.93	713	713
E1B2J6	glyceraldehyde-3-phosphate dehydrogenase	336	gi|525507264|ref|NP_001267672.1|glyceraldehyde-3-phosphate dehydrogenase, cytosolic-like [Cucumis sativus] >gi|306476237|gb|ADM89006.1| glyceraldehyde-3-phosphate dehydrogenase [Cucumis sativus] >gi|700209289|gb|KGN64385.1| hypothetical protein Csa_1G050240 [Cucumis sativus]	NP_001267672	0	100	587.03	336	336
A0A072U725	sulfite oxidase	393	gi|922351209|ref|XP_013451423.1|sulfite oxidase-like protein [Medicago truncatula] >gi|657381476|gb|KEH25462.1| sulfite oxidase-like protein [Medicago truncatula]	XP_013451423	0	100	815.068	393	393
A0A067L2F9	40s ribosomal protein s12-like isoform x2	140	gi|802598843|ref|XP_012072469.1|PREDICTED: 40S ribosomal protein S12-like isoform X1 [Jatropha curcas] >gi|643730822|gb|KDP38254.1| hypothetical protein JCGZ_04897 [Jatropha curcas]	XP_012072469	5.15118e-94	100	280.411	140	140
Q58A16	stress responsive a b barrel domain	103	gi|62149095|dbj|BAD93607.1|hypothetical protein [Cucumis melo]	BAD93607	3.84844e-66	100	206.453	103	103
A9P8D8	peroxiredoxin- chloroplastic	218	gi|566200455|ref|XP_006376149.1|hypothetical protein POPTR_0013s10250g [Populus trichocarpa] >gi|118481397|gb|ABK92641.1| unknown [Populus trichocarpa] >gi|550325419|gb|ERP53946.1| hypothetical protein POPTR_0013s10250g [Populus trichocarpa]	XP_006376149	4.09162e-137	100	395.971	218	218
W9QS28	40s ribosomal protein s10-like	217	gi|703071526|ref|XP_010089051.1|hypothetical protein L484_024224 [Morus notabilis] >gi|587846858|gb|EXB37298.1| hypothetical protein L484_024224 [Morus notabilis]	XP_010089051	1.78432e-111	100	330.872	217	217
A0A067JMD9	histone acetyltransferase	247	gi|802787162|ref|XP_012091855.1|PREDICTED: uncharacterized protein LOC105649726 [Jatropha curcas] >gi|643704096|gb|KDP21160.1| hypothetical protein JCGZ_21631 [Jatropha curcas]	XP_012091855	0	100	518.85	247	247
E5GBR6	cysteine synthase	325	gi|659070576|ref|XP_008455731.1|PREDICTED: cysteine synthase isoform X2 [Cucumis melo] >gi|659070578|ref|XP_008455734.1| PREDICTED: cysteine synthase isoform X2 [Cucumis melo] >gi|307136057|gb|ADN33908.1| cysteine synthase [Cucumis melo subsp. melo]	XP_008455731	0	100	589.726	325	325
Q6QGY4	superoxide dismutase	144	gi|44888881|gb|AAS48178.1|manganese superoxide dismutase [Citrullus lanatus]	AAS48178	7.09863e-99	100	293.123	144	144
Q2PPJ2	protein mother of ft and tf 1	173	gi|224133196|ref|XP_002321507.1|MOTHER of FT and TF1 family protein [Populus trichocarpa] >gi|48474193|dbj|BAD22677.1| flowering locus T like protein [Populus nigra] >gi|83628280|gb|ABC26020.1| MFT-like protein [Populus trichocarpa] >gi|169990898|dbj|BAG12898.1| FLOWERING LOCUS T/ TERMINAL FLOWER 1-like protein [Populus nigra] >gi|222868503|gb|EEF05634.1| MOTHER of FT and TF1 family protein [Popu…	XP_002321507	1.20436e-122	100	355.525	173	173
A0A067KUJ3	heat shock 70 kda mitochondrial	680	gi|802611590|ref|XP_012074575.1|PREDICTED: heat shock 70 kDa protein, mitochondrial [Jatropha curcas] >gi|643727564|gb|KDP35950.1| hypothetical protein JCGZ_09922 [Jatropha curcas]	XP_012074575	0	100	1315.83	667	667
E5GBW3	nucleoside diphosphate kinase chloroplastic	227	gi|659067425|ref|XP_008439388.1|PREDICTED: nucleoside diphosphate kinase 2, chloroplastic [Cucumis melo] >gi|307136116|gb|ADN33962.1| nucleoside diphosphate kinase [Cucumis melo subsp. melo]	XP_008439388	1.35684e-141	100	408.297	227	227
Q96403	cucumber peeling cupredoxin-like	182	gi|525507413|ref|NP_001267496.1|cucumber peeling cupredoxin-like precursor [Cucumis sativus] >gi|1513180|gb|AAC32421.1| stellacyanin [Cucumis sativus] >gi|700190032|gb|KGN45265.1| hypothetical protein Csa_7G432470 [Cucumis sativus]	NP_001267496	1.34539e-103	100	308.145	182	182
I3SYA1	serine carboxypeptidase-like 50	130	gi|388514363|gb|AFK45243.1|unknown [Lotus japonicus]	AFK45243	8.01446e-87	100	261.151	130	130
G7K984	corticosteroid 11-beta-dehydrogenase	371	gi|357481331|ref|XP_003610951.1|corticosteroid 11-beta-dehydrogenase [Medicago truncatula] >gi|355512286|gb|AES93909.1| corticosteroid 11-beta-dehydrogenase [Medicago truncatula]	XP_003610951	0	100	751.51	371	371
B9SJ52	serine carboxypeptidase s10 family protein	441	gi|255570118|ref|XP_002526021.1|Vitellogenic carboxypeptidase, putative [Ricinus communis] >gi|223534668|gb|EEF36361.1| Vitellogenic carboxypeptidase, putative [Ricinus communis]	XP_002526021	0	100	889.026	441	441
A0A067KWC5	60s ribosomal protein l9	194	gi|802611184|ref|XP_012074351.1|PREDICTED: 60S ribosomal protein L9-like [Jatropha curcas] >gi|643727846|gb|KDP36139.1| hypothetical protein JCGZ_08783 [Jatropha curcas]	XP_012074351	1.06393e-137	100	395.586	194	194
A0A067KAC0	fasciclin-like arabinogalactan protein 8	423	gi|802699246|ref|XP_012083547.1|PREDICTED: fasciclin-like arabinogalactan protein 10 [Jatropha curcas] >gi|643717108|gb|KDP28734.1| hypothetical protein JCGZ_14505 [Jatropha curcas]	XP_012083547	0	100	656.751	423	423
Q84TK9	peptidyl-prolyl cis-trans isomerase family protein	172	gi|29124975|gb|AAO63777.1|cyclophilin [Populus tremuloides]	AAO63777	3.3809e-110	100	323.939	172	172
B9HYK9	plus-3 domain-containing family protein	664	gi|566193729|ref|XP_002316628.2|plus-3 domain-containing family protein [Populus trichocarpa] >gi|550327599|gb|EEE97240.2| plus-3 domain-containing family protein [Populus trichocarpa]	XP_002316628	0	100	1080.09	664	664
A0A067KYM7	plasmodesmata callose-binding protein 3	211	gi|802568056|ref|XP_012067766.1|PREDICTED: PLASMODESMATA CALLOSE-BINDING PROTEIN 3 [Jatropha curcas] >gi|643734626|gb|KDP41296.1| hypothetical protein JCGZ_15703 [Jatropha curcas]	XP_012067766	2.02436e-79	100	248.825	198	198
C6SXJ2	multiprotein-bridging factor 1a	142	gi|351725401|ref|NP_001237091.1|uncharacterized protein LOC100499864 [Glycine max] >gi|255627241|gb|ACU13965.1| unknown [Glycine max] >gi|734406316|gb|KHN33944.1| Multiprotein-bridging factor 1a [Glycine soja] >gi|947107343|gb|KRH55726.1| hypothetical protein GLYMA_06G276200 [Glycine max]	NP_001237091	8.33676e-96	100	285.034	142	142
A0A067K1B2	protein efr3 homolog b-like isoform x2	1000	gi|643713059|gb|KDP26045.1|hypothetical protein JCGZ_21078 [Jatropha curcas]	KDP26045	0	100	2020.74	1000	1000
B9RFA5	40s ribosomal protein s21-2	82	gi|255542722|ref|XP_002512424.1|40S ribosomal protein S21e, putative [Ricinus communis] >gi|223548385|gb|EEF49876.1| 40S ribosomal protein S21e, putative [Ricinus communis] >gi|313586443|gb|ADR71232.1| 40S ribosomal protein S21A [Hevea brasiliensis]	XP_002512424	2.00465e-54	100	175.252	82	82
B9RMP5	small heat shock chloroplastic-like	253	gi|255547914|ref|XP_002515014.1|heat shock protein, putative [Ricinus communis] >gi|223546065|gb|EEF47568.1| heat shock protein, putative [Ricinus communis]	XP_002515014	1.15832e-177	100	501.901	253	253
A0A072U2W1	triosephosphate chloroplastic	312	gi|922346229|ref|XP_013450029.1|triosephosphate isomerase [Medicago truncatula] >gi|657379752|gb|KEH24057.1| triosephosphate isomerase [Medicago truncatula]	XP_013450029	0	100	605.905	312	312
I1JJD4	isoform x1	335	gi|947125600|gb|KRH73806.1|hypothetical protein GLYMA_02G294600 [Glycine max]	KRH73806	0	100	591.267	335	335
M5XFT0	cap-gly domain-containing linker protein 1	138	gi|596204055|ref|XP_007223763.1|hypothetical protein PRUPE_ppa013133mg [Prunus persica] >gi|462420699|gb|EMJ24962.1| hypothetical protein PRUPE_ppa013133mg [Prunus persica]	XP_007223763	4.20795e-69	100	216.853	138	138
A0A067JHV0	uncharacterized gpi-anchored protein at5g19250-like	188	gi|802756780|ref|XP_012089074.1|PREDICTED: uncharacterized GPI-anchored protein At3g06035-like isoform X1 [Jatropha curcas] >gi|643708610|gb|KDP23526.1| hypothetical protein JCGZ_23359 [Jatropha curcas]	XP_012089074	4.29007e-101	100	302.368	173	173
E5GB46	u2 small nuclear ribonucleoprotein a	279	gi|659119954|ref|XP_008459932.1|PREDICTED: U2 small nuclear ribonucleoprotein A' [Cucumis melo] >gi|307135816|gb|ADN33688.1| u2 small nuclear ribonucleoprotein a [Cucumis melo subsp. melo]	XP_008459932	1.54836e-156	100	450.284	279	279
Q6UNT2	60s ribosomal protein l5	302	gi|525507242|ref|NP_001267659.1|60S ribosomal protein L5 [Cucumis sativus] >gi|55976189|sp|Q6UNT2.1|RL5_CUCSA RecName: Full=60S ribosomal protein L5 >gi|34484312|gb|AAQ72789.1| 60S ribosomal protein L5 [Cucumis sativus] >gi|700196477|gb|KGN51654.1| hypothetical protein Csa_5G588730 [Cucumis sativus]	NP_001267659	0	100	567.77	291	291
A0A067JF59	nucleoside diphosphate kinase 1	148	gi|802770018|ref|XP_012090518.1|PREDICTED: nucleoside diphosphate kinase 1-like [Jatropha curcas] >gi|643706350|gb|KDP22482.1| hypothetical protein JCGZ_26313 [Jatropha curcas]	XP_012090518	1.12522e-90	100	272.322	148	148
I1MC31	endoplasmin homolog isoform x1	847	gi|947068301|gb|KRH17444.1|hypothetical protein GLYMA_14G219700 [Glycine max]	KRH17444	0	100	1533.47	847	847
M5WFB9	5-methyltetrahydropteroyltriglutamate--homocysteine methyltransferase	765	gi|595817822|ref|XP_007204266.1|hypothetical protein PRUPE_ppa001783mg [Prunus persica] >gi|462399797|gb|EMJ05465.1| hypothetical protein PRUPE_ppa001783mg [Prunus persica]	XP_007204266	0	100	1546.95	765	765
U3RGD2	glutaredoxin-like protein	125	gi|564112208|ref|NP_001274139.1|glutaredoxin [Cucumis sativus] >gi|548578805|gb|AGX01494.1| glutaredoxin [Cucumis sativus] >gi|700209225|gb|KGN64321.1| hypothetical protein Csa_1G046180 [Cucumis sativus]	NP_001274139	1.00478e-85	100	258.07	125	125
K7MB89	desiccation-related protein pcc13-62	327	gi|571518429|ref|XP_003546306.2|PREDICTED: desiccation-related protein PCC13-62-like [Glycine max] >gi|947062640|gb|KRH11901.1| hypothetical protein GLYMA_15G138000 [Glycine max]	XP_003546306	0	100	592.808	327	327
H6TB44	kda class ii heat shock	156	gi|315932722|gb|ADU55791.1|HSP17.4 [Citrullus lanatus]	ADU55791	2.57209e-82	100	251.906	136	136
C6TG21	glucan endo- -beta-glucosidase-like protein	217	gi|734397130|gb|KHN29995.1|Glucan endo-1,3-beta-glucosidase-like protein [Glycine soja] >gi|947122676|gb|KRH70882.1| hypothetical protein GLYMA_02G116100 [Glycine max]	KHN29995	1.76198e-79	99	249.595	217	216
K7M8K8	thaumatin-like protein 1b	318	gi|571512227|ref|XP_006596544.1|PREDICTED: thaumatin-like protein 1 [Glycine max] >gi|947068298|gb|KRH17441.1| hypothetical protein GLYMA_14G219600 [Glycine max]	XP_006596544	0	100	610.527	318	318
M5WXE6	fasciclin-like arabinogalactan protein 7	254	gi|595967261|ref|XP_007217263.1|hypothetical protein PRUPE_ppa010321mg [Prunus persica] >gi|462413413|gb|EMJ18462.1| hypothetical protein PRUPE_ppa010321mg [Prunus persica]	XP_007217263	2.6845e-138	100	402.134	254	254
B6DQ61	probable phospholipid hydroperoxide glutathione peroxidase	185	gi|206604173|gb|ACI16507.1|glutathione peroxidase [Cucumis sativus]	ACI16507	3.77021e-133	100	383.259	185	185
Q9M549	polyadenylate-binding protein 2	649	gi|793419170|ref|NP_001292658.1|polyadenylate-binding protein 2 [Cucumis sativus] >gi|7528270|gb|AAF63202.1|AF240679_1 poly(A)-binding protein [Cucumis sativus]	NP_001292658	0	100	1135.94	649	649
Q39650	peroxidase 2-like	142	gi|167527|gb|AAA33126.1|This sequence shows homology with Cucumber peroxidase.; peroxidase; putative, partial [Cucumis sativus]	AAA33126	6.56855e-85	100	257.299	142	142
M5VVX1	cd2 antigen cytoplasmic tail-binding protein 2 isoform x1	428	gi|595792251|ref|XP_007199874.1|hypothetical protein PRUPE_ppa006084mg [Prunus persica] >gi|462395274|gb|EMJ01073.1| hypothetical protein PRUPE_ppa006084mg [Prunus persica]	XP_007199874	0	100	712.99	428	428
W9SHD4	remorin family protein	233	gi|703135718|ref|XP_010105965.1|hypothetical protein L484_017313 [Morus notabilis] >gi|587919376|gb|EXC06847.1| hypothetical protein L484_017313 [Morus notabilis]	XP_010105965	8.20349e-102	100	307.76	233	233
H6TB46	kda class iv heat shock protein	177	gi|315932726|gb|ADU55793.1|HSP20.3 [Citrullus lanatus]	ADU55793	1.29651e-111	100	327.791	177	177
B9IH97	proteasome subunit alpha type-4	250	gi|224139550|ref|XP_002323165.1|hypothetical protein POPTR_0016s01710g [Populus trichocarpa] >gi|222867795|gb|EEF04926.1| hypothetical protein POPTR_0016s01710g [Populus trichocarpa]	XP_002323165	1.18677e-173	100	491.5	250	250
C6SVG8	protease inhibitor seed storage ltp family protein	193	gi|351725153|ref|NP_001238362.1|uncharacterized protein LOC100499687 precursor [Glycine max] >gi|255625793|gb|ACU13241.1| unknown [Glycine max] >gi|947094218|gb|KRH42803.1| hypothetical protein GLYMA_08G112300 [Glycine max]	NP_001238362	5.79042e-126	100	365.54	193	193
W9QKF5	probable nadh dehydrogenase	366	gi|703065565|ref|XP_010087487.1|putative NADH dehydrogenase [ubiquinone] 1 alpha subcomplex subunit 12 [Morus notabilis] >gi|587838464|gb|EXB29168.1| putative NADH dehydrogenase [ubiquinone] 1 alpha subcomplex subunit 12 [Morus notabilis]	XP_010087487	0	100	555.444	366	366

## Sheet: protein2GO
SeqName	Hit-Desc	GO-Group	GO-ID	Term
A9PCU6	calcium-binding ef hand family protein	C	GO:0005829	cytosol
A9PCU6	calcium-binding ef hand family protein	F	GO:0005488	binding
B9GI54	oleosin kda-like	C	GO:0016020	membrane
B9GI54	oleosin kda-like	C	GO:0005622	intracellular
Q52UN0	peptidyl-prolyl cis-trans isomerase	P	GO:0019538	protein metabolic process
Q52UN0	peptidyl-prolyl cis-trans isomerase	F	GO:0003824	catalytic activity
Q52UN0	peptidyl-prolyl cis-trans isomerase	P	GO:0006464	cellular protein modification process
Q52UN0	peptidyl-prolyl cis-trans isomerase	P	GO:0009987	cellular process
P17783	malate mitochondrial	P	GO:0005975	carbohydrate metabolic process
P17783	malate mitochondrial	P	GO:0006091	generation of precursor metabolites and energy
P17783	malate mitochondrial	F	GO:0003824	catalytic activity
P17783	malate mitochondrial	P	GO:0008152	metabolic process
P17783	malate mitochondrial	P	GO:0009987	cellular process
Q9ZWI3	vicilin gc72-a	F	GO:0003674	molecular_function
Q39651	vicilin-like antimicrobial peptides 2-2	F	GO:0003674	molecular_function
P13744	edestin 2	F	GO:0005488	binding
P13744	edestin 2	F	GO:0003674	molecular_function
W9RZ99	nicotinamide mononucleotide adenylyltransferase	P	GO:0008150	biological_process
W9RZ99	nicotinamide mononucleotide adenylyltransferase	F	GO:0005198	structural molecule activity
W9RZ99	nicotinamide mononucleotide adenylyltransferase	P	GO:0009058	biosynthetic process
W9RZ99	nicotinamide mononucleotide adenylyltransferase	C	GO:0005840	ribosome
W9RZ99	nicotinamide mononucleotide adenylyltransferase	F	GO:0016740	transferase activity
W9RZ99	nicotinamide mononucleotide adenylyltransferase	P	GO:0006139	nucleobase-containing compound metabolic process
W9RZ99	nicotinamide mononucleotide adenylyltransferase	P	GO:0006412	translation
Q8W1C2	legumin a	F	GO:0003674	molecular_function
A0A067JL19	glucose and ribitol dehydrogenase homolog 1	P	GO:0019538	protein metabolic process
A0A067JL19	glucose and ribitol dehydrogenase homolog 1	P	GO:0008152	metabolic process
A0A067JL19	glucose and ribitol dehydrogenase homolog 1	P	GO:0006629	lipid metabolic process
A0A067JL19	glucose and ribitol dehydrogenase homolog 1	C	GO:0005829	cytosol
A0A067JL19	glucose and ribitol dehydrogenase homolog 1	P	GO:0009058	biosynthetic process
A0A067JL19	glucose and ribitol dehydrogenase homolog 1	F	GO:0016740	transferase activity
A0A067JL19	glucose and ribitol dehydrogenase homolog 1	P	GO:0009987	cellular process
A1BQH1	phospho-glycerate partial	P	GO:0005975	carbohydrate metabolic process
A1BQH1	phospho-glycerate partial	P	GO:0008150	biological_process
A1BQH1	phospho-glycerate partial	P	GO:0006091	generation of precursor metabolites and energy
A1BQH1	phospho-glycerate partial	P	GO:0009056	catabolic process
A1BQH1	phospho-glycerate partial	P	GO:0009058	biosynthetic process
A1BQH1	phospho-glycerate partial	F	GO:0016301	kinase activity
A1BQH1	phospho-glycerate partial	P	GO:0006139	nucleobase-containing compound metabolic process
I1LZG1	fructose-bisphosphate cytoplasmic isozyme-like	P	GO:0005975	carbohydrate metabolic process
I1LZG1	fructose-bisphosphate cytoplasmic isozyme-like	P	GO:0008150	biological_process
I1LZG1	fructose-bisphosphate cytoplasmic isozyme-like	P	GO:0006091	generation of precursor metabolites and energy
I1LZG1	fructose-bisphosphate cytoplasmic isozyme-like	F	GO:0003824	catalytic activity
I1LZG1	fructose-bisphosphate cytoplasmic isozyme-like	P	GO:0009056	catabolic process
I1LZG1	fructose-bisphosphate cytoplasmic isozyme-like	P	GO:0009058	biosynthetic process
I1LZG1	fructose-bisphosphate cytoplasmic isozyme-like	P	GO:0006139	nucleobase-containing compound metabolic process
I1LZG1	fructose-bisphosphate cytoplasmic isozyme-like	P	GO:0009987	cellular process
A0A067JHW3	enolase	P	GO:0005975	carbohydrate metabolic process
A0A067JHW3	enolase	P	GO:0006091	generation of precursor metabolites and energy
A0A067JHW3	enolase	F	GO:0003824	catalytic activity
A0A067JHW3	enolase	P	GO:0009056	catabolic process
A0A067JHW3	enolase	C	GO:0005829	cytosol
A0A067JHW3	enolase	P	GO:0009058	biosynthetic process
A0A067JHW3	enolase	F	GO:0005488	binding
A0A067JHW3	enolase	P	GO:0006139	nucleobase-containing compound metabolic process
A0A067JHW3	enolase	P	GO:0009987	cellular process
M5W6U5	heat shock 70 kda protein	F	GO:0000166	nucleotide binding
P19243	kda class i heat shock protein	C	GO:0005737	cytoplasm
P19243	kda class i heat shock protein	P	GO:0006950	response to stress
Q4ZH67	hmg1 2-like protein	C	GO:0005634	nucleus
Q4ZH67	hmg1 2-like protein	F	GO:0003677	DNA binding
Q4ZH67	hmg1 2-like protein	F	GO:0003682	chromatin binding
Q4ZH67	hmg1 2-like protein	P	GO:0009058	biosynthetic process
Q4ZH67	hmg1 2-like protein	P	GO:0006139	nucleobase-containing compound metabolic process
Q4ZH67	hmg1 2-like protein	C	GO:0005622	intracellular
A9PCJ7	transcription factor btf3 homolog 4-like	P	GO:0009628	response to abiotic stimulus
A9PCJ7	transcription factor btf3 homolog 4-like	P	GO:0006950	response to stress
B9T1V8	atp synthase subunit mitochondrial-like	F	GO:0000166	nucleotide binding
B9T1V8	atp synthase subunit mitochondrial-like	C	GO:0016020	membrane
B9T1V8	atp synthase subunit mitochondrial-like	C	GO:0005739	mitochondrion
B9T1V8	atp synthase subunit mitochondrial-like	P	GO:0009058	biosynthetic process
B9T1V8	atp synthase subunit mitochondrial-like	P	GO:0006139	nucleobase-containing compound metabolic process
B9T1V8	atp synthase subunit mitochondrial-like	P	GO:0006810	transport
B9T1V8	atp synthase subunit mitochondrial-like	F	GO:0005215	transporter activity
B9T1V8	atp synthase subunit mitochondrial-like	P	GO:0009987	cellular process
B9T1V8	atp synthase subunit mitochondrial-like	F	GO:0016787	hydrolase activity
W9SB70	alpha-xylosidase 1-like	P	GO:0005975	carbohydrate metabolic process
W9SB70	alpha-xylosidase 1-like	F	GO:0030246	carbohydrate binding
W9SB70	alpha-xylosidase 1-like	F	GO:0016787	hydrolase activity
O04057	aspartic proteinase	P	GO:0019538	protein metabolic process
O04057	aspartic proteinase	P	GO:0006629	lipid metabolic process
O04057	aspartic proteinase	C	GO:0005773	vacuole
O04057	aspartic proteinase	F	GO:0016787	hydrolase activity
W9QFK5	fasciclin-like arabinogalactan protein 1	P	GO:0007275	multicellular organismal development
W9QFK5	fasciclin-like arabinogalactan protein 1	F	GO:0016740	transferase activity
W9QFK5	fasciclin-like arabinogalactan protein 1	C	GO:0005886	plasma membrane
A9PAL8	40s ribosomal protein s20-2	P	GO:0008150	biological_process
A9PAL8	40s ribosomal protein s20-2	F	GO:0003723	RNA binding
A9PAL8	40s ribosomal protein s20-2	F	GO:0005198	structural molecule activity
A9PAL8	40s ribosomal protein s20-2	C	GO:0005840	ribosome
A9PAL8	40s ribosomal protein s20-2	P	GO:0006412	translation
A0A067KLE6	fructose-1 family protein	P	GO:0005975	carbohydrate metabolic process
A0A067KLE6	fructose-1 family protein	P	GO:0008150	biological_process
A0A067KLE6	fructose-1 family protein	P	GO:0009628	response to abiotic stimulus
A0A067KLE6	fructose-1 family protein	P	GO:0006091	generation of precursor metabolites and energy
A0A067KLE6	fructose-1 family protein	F	GO:0003824	catalytic activity
A0A067KLE6	fructose-1 family protein	P	GO:0009056	catabolic process
A0A067KLE6	fructose-1 family protein	P	GO:0009058	biosynthetic process
A0A067KLE6	fructose-1 family protein	P	GO:0006139	nucleobase-containing compound metabolic process
A0A067KLE6	fructose-1 family protein	C	GO:0009536	plastid
A0A067KLE6	fructose-1 family protein	P	GO:0006950	response to stress
A0A067KLE6	fructose-1 family protein	P	GO:0009987	cellular process
I3SYP3	nad -binding rossmann-fold protein	F	GO:0003824	catalytic activity
I3SYP3	nad -binding rossmann-fold protein	P	GO:0008152	metabolic process
Q38IW8	triosephosphate cytosolic	P	GO:0005975	carbohydrate metabolic process
Q38IW8	triosephosphate cytosolic	P	GO:0008150	biological_process
Q38IW8	triosephosphate cytosolic	P	GO:0006091	generation of precursor metabolites and energy
Q38IW8	triosephosphate cytosolic	F	GO:0003824	catalytic activity
Q38IW8	triosephosphate cytosolic	P	GO:0009056	catabolic process
Q38IW8	triosephosphate cytosolic	P	GO:0006629	lipid metabolic process
Q38IW8	triosephosphate cytosolic	P	GO:0009058	biosynthetic process
Q38IW8	triosephosphate cytosolic	P	GO:0006139	nucleobase-containing compound metabolic process
Q38IW8	triosephosphate cytosolic	P	GO:0009987	cellular process
Q9M5I8	translationally-controlled tumor protein homolog	C	GO:0005737	cytoplasm
I1MJC7	phosphoglycerate cytosolic	F	GO:0000166	nucleotide binding
I1MJC7	phosphoglycerate cytosolic	P	GO:0005975	carbohydrate metabolic process
I1MJC7	phosphoglycerate cytosolic	P	GO:0008150	biological_process
I1MJC7	phosphoglycerate cytosolic	P	GO:0006091	generation of precursor metabolites and energy
I1MJC7	phosphoglycerate cytosolic	P	GO:0009056	catabolic process
I1MJC7	phosphoglycerate cytosolic	P	GO:0009058	biosynthetic process
I1MJC7	phosphoglycerate cytosolic	F	GO:0016301	kinase activity
I1MJC7	phosphoglycerate cytosolic	P	GO:0006139	nucleobase-containing compound metabolic process
L7S218	nucleoside diphosphate kinase b	P	GO:0009058	biosynthetic process
L7S218	nucleoside diphosphate kinase b	F	GO:0016301	kinase activity
L7S218	nucleoside diphosphate kinase b	P	GO:0006139	nucleobase-containing compound metabolic process
V5IV18	elongation factor 1-alpha	F	GO:0000166	nucleotide binding
V5IV18	elongation factor 1-alpha	F	GO:0008135	translation factor activity, nucleic acid binding
V5IV18	elongation factor 1-alpha	F	GO:0016740	transferase activity
V5IV18	elongation factor 1-alpha	C	GO:0005840	ribosome
V5IV18	elongation factor 1-alpha	F	GO:0016787	hydrolase activity
V5IV18	elongation factor 1-alpha	P	GO:0006412	translation
A0A072UYS2	kda class i heat shock protein	C	GO:0005737	cytoplasm
B9HII6	1-cys peroxiredoxin	F	GO:0003824	catalytic activity
B9HII6	1-cys peroxiredoxin	P	GO:0008152	metabolic process
Q9M4E8	luminal-binding protein 5	C	GO:0005783	endoplasmic reticulum
K4KD17	partial	F	GO:0000166	nucleotide binding
K4KD17	partial	C	GO:0016020	membrane
K4KD17	partial	P	GO:0009058	biosynthetic process
K4KD17	partial	P	GO:0006139	nucleobase-containing compound metabolic process
K4KD17	partial	P	GO:0006810	transport
K4KD17	partial	F	GO:0005215	transporter activity
K4KD17	partial	P	GO:0009987	cellular process
K4KD17	partial	C	GO:0005622	intracellular
K4KD17	partial	F	GO:0016787	hydrolase activity
B9GJN0	triosephosphate cytosolic	P	GO:0005975	carbohydrate metabolic process
B9GJN0	triosephosphate cytosolic	P	GO:0008150	biological_process
B9GJN0	triosephosphate cytosolic	P	GO:0006091	generation of precursor metabolites and energy
B9GJN0	triosephosphate cytosolic	F	GO:0003824	catalytic activity
B9GJN0	triosephosphate cytosolic	P	GO:0009056	catabolic process
B9GJN0	triosephosphate cytosolic	P	GO:0006629	lipid metabolic process
B9GJN0	triosephosphate cytosolic	P	GO:0009058	biosynthetic process
B9GJN0	triosephosphate cytosolic	P	GO:0006139	nucleobase-containing compound metabolic process
B9GJN0	triosephosphate cytosolic	P	GO:0009987	cellular process
M5WVT8	probable calcium-binding protein cml27	F	GO:0005488	binding
A0A067KRB3	histone deacetylase hdt1-like	F	GO:0005488	binding
B9SFS0	carboxymethylenebutenolidase homolog	P	GO:0009056	catabolic process
B9SFS0	carboxymethylenebutenolidase homolog	C	GO:0005829	cytosol
B9SFS0	carboxymethylenebutenolidase homolog	C	GO:0009536	plastid
B9SFS0	carboxymethylenebutenolidase homolog	P	GO:0009987	cellular process
B9SFS0	carboxymethylenebutenolidase homolog	F	GO:0016787	hydrolase activity
B9H660	ubiquitin domain-containing protein dsk2a-like	F	GO:0005515	protein binding
B9H660	ubiquitin domain-containing protein dsk2a-like	C	GO:0005737	cytoplasm
A0A075CA98	lysosomal alpha-mannosidase isoform x1	P	GO:0005975	carbohydrate metabolic process
A0A075CA98	lysosomal alpha-mannosidase isoform x1	F	GO:0005488	binding
A0A075CA98	lysosomal alpha-mannosidase isoform x1	F	GO:0030246	carbohydrate binding
A0A075CA98	lysosomal alpha-mannosidase isoform x1	F	GO:0016787	hydrolase activity
M5W204	26s proteasome non-atpase regulatory subunit 4 homolog	P	GO:0019538	protein metabolic process
M5W204	26s proteasome non-atpase regulatory subunit 4 homolog	P	GO:0009056	catabolic process
M5W204	26s proteasome non-atpase regulatory subunit 4 homolog	C	GO:0005622	intracellular
M5W204	26s proteasome non-atpase regulatory subunit 4 homolog	P	GO:0009987	cellular process
V7AU18	far upstream element-binding protein 1-like	F	GO:0003723	RNA binding
M5WAL0	calmodulin-7	F	GO:0005488	binding
B9ILZ3	histone h4	C	GO:0005634	nucleus
B9ILZ3	histone h4	F	GO:0003677	DNA binding
B9ILZ3	histone h4	F	GO:0005515	protein binding
B9ILZ3	histone h4	P	GO:0016043	cellular component organization
B9ILZ3	histone h4	C	GO:0005622	intracellular
I1JW44	protein aspartic protease in guard cell 2-like	P	GO:0019538	protein metabolic process
I1JW44	protein aspartic protease in guard cell 2-like	F	GO:0016740	transferase activity
I1JW44	protein aspartic protease in guard cell 2-like	F	GO:0016787	hydrolase activity
B9N6T6	calmodulin-7	F	GO:0005488	binding
A0A067JQD9	actin-7	F	GO:0000166	nucleotide binding
A0A067JQD9	actin-7	P	GO:0008152	metabolic process
A0A067JQD9	actin-7	F	GO:0016787	hydrolase activity
B9R9D3	membrane steroid-binding protein 2-like	F	GO:0003824	catalytic activity
B9R9D3	membrane steroid-binding protein 2-like	P	GO:0008152	metabolic process
B9R9D3	membrane steroid-binding protein 2-like	C	GO:0005622	intracellular
A0A067KV00	hsp70 nucleotide exchange factor fes1-like	F	GO:0005515	protein binding
B3U2B1	probable e3 ubiquitin-protein ligase log2	F	GO:0005515	protein binding
B3U2B1	probable e3 ubiquitin-protein ligase log2	C	GO:0016020	membrane
B3U2B1	probable e3 ubiquitin-protein ligase log2	F	GO:0005488	binding
B3U2B1	probable e3 ubiquitin-protein ligase log2	C	GO:0005773	vacuole
B3U2B1	probable e3 ubiquitin-protein ligase log2	P	GO:0006810	transport
B3U2B1	probable e3 ubiquitin-protein ligase log2	F	GO:0005215	transporter activity
B3U2B1	probable e3 ubiquitin-protein ligase log2	P	GO:0009987	cellular process
B3U2B1	probable e3 ubiquitin-protein ligase log2	F	GO:0016787	hydrolase activity
Q84T21	oleosin kda-like	C	GO:0016020	membrane
Q84T21	oleosin kda-like	C	GO:0005622	intracellular
Q6UBM4	peroxidase 2-like	F	GO:0003824	catalytic activity
Q6UBM4	peroxidase 2-like	P	GO:0009056	catabolic process
Q6UBM4	peroxidase 2-like	P	GO:0008152	metabolic process
Q6UBM4	peroxidase 2-like	C	GO:0005576	extracellular region
Q6UBM4	peroxidase 2-like	F	GO:0005488	binding
Q6UBM4	peroxidase 2-like	P	GO:0006950	response to stress
Q6UBM4	peroxidase 2-like	P	GO:0009987	cellular process
M5XJW9	far upstream element-binding protein 2	F	GO:0003723	RNA binding
M5XJW9	far upstream element-binding protein 2	C	GO:0005829	cytosol
B9H3B0	glycosyl hydrolase family 17 family protein	P	GO:0005975	carbohydrate metabolic process
B9H3B0	glycosyl hydrolase family 17 family protein	F	GO:0016787	hydrolase activity
M5WBU5	eukaryotic translation initiation factor 3 subunit j-like	C	GO:0005737	cytoplasm
M5WBU5	eukaryotic translation initiation factor 3 subunit j-like	F	GO:0008135	translation factor activity, nucleic acid binding
M5WBU5	eukaryotic translation initiation factor 3 subunit j-like	C	GO:0005840	ribosome
M5WBU5	eukaryotic translation initiation factor 3 subunit j-like	P	GO:0006412	translation
Q9M4E7	heat shock protein 70	F	GO:0000166	nucleotide binding
W9RG25	glucan endo- -beta-glucosidase 4	P	GO:0005975	carbohydrate metabolic process
W9RG25	glucan endo- -beta-glucosidase 4	C	GO:0005886	plasma membrane
W9RG25	glucan endo- -beta-glucosidase 4	F	GO:0016787	hydrolase activity
B9T0Z8	protein tic chloroplastic	P	GO:0008150	biological_process
B9T0Z8	protein tic chloroplastic	P	GO:0009987	cellular process
B9HY30	cytosolic phosphoglycerate kinase family protein	F	GO:0000166	nucleotide binding
B9HY30	cytosolic phosphoglycerate kinase family protein	P	GO:0005975	carbohydrate metabolic process
B9HY30	cytosolic phosphoglycerate kinase family protein	P	GO:0008150	biological_process
B9HY30	cytosolic phosphoglycerate kinase family protein	P	GO:0006091	generation of precursor metabolites and energy
B9HY30	cytosolic phosphoglycerate kinase family protein	P	GO:0009056	catabolic process
B9HY30	cytosolic phosphoglycerate kinase family protein	P	GO:0009058	biosynthetic process
B9HY30	cytosolic phosphoglycerate kinase family protein	F	GO:0016301	kinase activity
B9HY30	cytosolic phosphoglycerate kinase family protein	P	GO:0006139	nucleobase-containing compound metabolic process
Q19TV8	utp--glucose-1-phosphate uridylyltransferase	P	GO:0005975	carbohydrate metabolic process
Q19TV8	utp--glucose-1-phosphate uridylyltransferase	F	GO:0016740	transferase activity
Q19TV8	utp--glucose-1-phosphate uridylyltransferase	P	GO:0006139	nucleobase-containing compound metabolic process
Q19TV8	utp--glucose-1-phosphate uridylyltransferase	P	GO:0009987	cellular process
A0A067L974	ubiquitin domain-containing protein dsk2a-like	F	GO:0005515	protein binding
A0A067L974	ubiquitin domain-containing protein dsk2a-like	C	GO:0005737	cytoplasm
B5AJV3	ran-binding protein 1 homolog a-like	P	GO:0006810	transport
B5AJV3	ran-binding protein 1 homolog a-like	C	GO:0005622	intracellular
A0A067LKT3	triosephosphate cytosolic	P	GO:0005975	carbohydrate metabolic process
A0A067LKT3	triosephosphate cytosolic	P	GO:0008150	biological_process
A0A067LKT3	triosephosphate cytosolic	P	GO:0006091	generation of precursor metabolites and energy
A0A067LKT3	triosephosphate cytosolic	F	GO:0003824	catalytic activity
A0A067LKT3	triosephosphate cytosolic	P	GO:0009056	catabolic process
A0A067LKT3	triosephosphate cytosolic	P	GO:0006629	lipid metabolic process
A0A067LKT3	triosephosphate cytosolic	P	GO:0009058	biosynthetic process
A0A067LKT3	triosephosphate cytosolic	P	GO:0006139	nucleobase-containing compound metabolic process
A0A067LKT3	triosephosphate cytosolic	P	GO:0009987	cellular process
M5WJN3	small ubiquitin-related modifier 1	C	GO:0005634	nucleus
M5WJN3	small ubiquitin-related modifier 1	F	GO:0005515	protein binding
A0A067KBA6	syntaxin 73 family protein	F	GO:0005515	protein binding
A0A067KBA6	syntaxin 73 family protein	P	GO:0016043	cellular component organization
A0A067KBA6	syntaxin 73 family protein	C	GO:0005783	endoplasmic reticulum
A0A067KBA6	syntaxin 73 family protein	C	GO:0005575	cellular_component
A0A067KBA6	syntaxin 73 family protein	P	GO:0006810	transport
A0A067KBA6	syntaxin 73 family protein	C	GO:0005886	plasma membrane
A0A067KBA6	syntaxin 73 family protein	F	GO:0005215	transporter activity
Q0GYN5	acyl- -binding protein	P	GO:0009628	response to abiotic stimulus
Q0GYN5	acyl- -binding protein	C	GO:0005829	cytosol
Q0GYN5	acyl- -binding protein	F	GO:0008289	lipid binding
Q0GYN5	acyl- -binding protein	F	GO:0005488	binding
Q0GYN5	acyl- -binding protein	P	GO:0006810	transport
Q0GYN5	acyl- -binding protein	C	GO:0005886	plasma membrane
Q0GYN5	acyl- -binding protein	P	GO:0006950	response to stress
I1KW34	ice-like protease p20 domain protein	P	GO:0019538	protein metabolic process
I1KW34	ice-like protease p20 domain protein	F	GO:0016787	hydrolase activity
V7CV47	probable protein phosphatase 2c 55	F	GO:0003824	catalytic activity
V7CV47	probable protein phosphatase 2c 55	P	GO:0008152	metabolic process
O65731	40s ribosomal protein s5	P	GO:0008150	biological_process
O65731	40s ribosomal protein s5	F	GO:0003723	RNA binding
O65731	40s ribosomal protein s5	F	GO:0005198	structural molecule activity
O65731	40s ribosomal protein s5	C	GO:0005840	ribosome
O65731	40s ribosomal protein s5	P	GO:0006412	translation
B9S2N7	protein phosphatase	F	GO:0000166	nucleotide binding
B9S2N7	protein phosphatase	C	GO:0005623	cell
B9S2N7	protein phosphatase	P	GO:0007165	signal transduction
B9S2N7	protein phosphatase	C	GO:0016020	membrane
B9S2N7	protein phosphatase	P	GO:0006464	cellular protein modification process
B9S2N7	protein phosphatase	F	GO:0005488	binding
B9S2N7	protein phosphatase	P	GO:0006810	transport
B9S2N7	protein phosphatase	C	GO:0005622	intracellular
B9S2N7	protein phosphatase	F	GO:0016787	hydrolase activity
A0A067KFU5	nucleosome assembly protein 1 3	C	GO:0005634	nucleus
A0A067KFU5	nucleosome assembly protein 1 3	P	GO:0016043	cellular component organization
I1K0K7	hsp70-hsp90 organizing protein 3-like	P	GO:0009628	response to abiotic stimulus
I1K0K7	hsp70-hsp90 organizing protein 3-like	F	GO:0005515	protein binding
I1K0K7	hsp70-hsp90 organizing protein 3-like	P	GO:0016043	cellular component organization
I1K0K7	hsp70-hsp90 organizing protein 3-like	P	GO:0006950	response to stress
I1K0K7	hsp70-hsp90 organizing protein 3-like	P	GO:0009987	cellular process
W9S288	14-3-3-like protein gf14 iota	F	GO:0005515	protein binding
O23759	small ubiquitin-related modifier 1-like	C	GO:0005634	nucleus
O23759	small ubiquitin-related modifier 1-like	F	GO:0005515	protein binding
Q5UFR1	14-3-3 protein	F	GO:0003676	nucleic acid binding
Q5UFR1	14-3-3 protein	F	GO:0000166	nucleotide binding
Q5UFR1	14-3-3 protein	C	GO:0005634	nucleus
Q5UFR1	14-3-3 protein	P	GO:0008150	biological_process
Q5UFR1	14-3-3 protein	F	GO:0005515	protein binding
Q5UFR1	14-3-3 protein	P	GO:0009058	biosynthetic process
Q5UFR1	14-3-3 protein	P	GO:0006139	nucleobase-containing compound metabolic process
V7BC29	tripeptidyl-peptidase 2-like isoform x1	P	GO:0019538	protein metabolic process
V7BC29	tripeptidyl-peptidase 2-like isoform x1	F	GO:0016787	hydrolase activity
C6TKB1	adenylate kinase 4	F	GO:0000166	nucleotide binding
C6TKB1	adenylate kinase 4	F	GO:0016301	kinase activity
C6TKB1	adenylate kinase 4	P	GO:0006139	nucleobase-containing compound metabolic process
K7LJF5	wat1-related protein at1g09380-like	F	GO:0000166	nucleotide binding
K7LJF5	wat1-related protein at1g09380-like	P	GO:0007165	signal transduction
K7LJF5	wat1-related protein at1g09380-like	C	GO:0016020	membrane
K7LJF5	wat1-related protein at1g09380-like	P	GO:0006810	transport
K7LJF5	wat1-related protein at1g09380-like	C	GO:0005622	intracellular
K7LJF5	wat1-related protein at1g09380-like	F	GO:0005215	transporter activity
K7LJF5	wat1-related protein at1g09380-like	P	GO:0009987	cellular process
W9RXY8	heat shock cognate protein 80	F	GO:0000166	nucleotide binding
W9RXY8	heat shock cognate protein 80	P	GO:0019538	protein metabolic process
W9RXY8	heat shock cognate protein 80	F	GO:0005515	protein binding
W9RXY8	heat shock cognate protein 80	P	GO:0009987	cellular process
W9RXY8	heat shock cognate protein 80	P	GO:0006950	response to stress
W9R4F2	proteasome subunit alpha type-2-a	P	GO:0019538	protein metabolic process
W9R4F2	proteasome subunit alpha type-2-a	P	GO:0009056	catabolic process
W9R4F2	proteasome subunit alpha type-2-a	C	GO:0005622	intracellular
W9R4F2	proteasome subunit alpha type-2-a	P	GO:0009987	cellular process
W9R4F2	proteasome subunit alpha type-2-a	F	GO:0016787	hydrolase activity
I1K657	26s proteasome regulatory subunit rpn13-like isoform x1	C	GO:0005634	nucleus
I1K657	26s proteasome regulatory subunit rpn13-like isoform x1	C	GO:0005737	cytoplasm
W9SCA0	acyl- -binding protein	F	GO:0005488	binding
B9HDE5	heat shock 70 kda protein 17-like	F	GO:0000166	nucleotide binding
B9HDE5	heat shock 70 kda protein 17-like	C	GO:0005737	cytoplasm
B9HDE5	heat shock 70 kda protein 17-like	F	GO:0003824	catalytic activity
B9HDE5	heat shock 70 kda protein 17-like	C	GO:0005622	intracellular
W9RHE5	cap-gly domain-containing linker protein 1	P	GO:0009056	catabolic process
W9RHE5	cap-gly domain-containing linker protein 1	P	GO:0009987	cellular process
A0A067L6A9	grpe protein mitochondrial	F	GO:0000166	nucleotide binding
A0A067L6A9	grpe protein mitochondrial	P	GO:0019538	protein metabolic process
A0A067L6A9	grpe protein mitochondrial	F	GO:0005515	protein binding
A0A067L6A9	grpe protein mitochondrial	C	GO:0005737	cytoplasm
A0A067L6A9	grpe protein mitochondrial	F	GO:0030234	enzyme regulator activity
A0A067L6A9	grpe protein mitochondrial	C	GO:0005622	intracellular
A0A067L6A9	grpe protein mitochondrial	P	GO:0009987	cellular process
M5WTG1	ribulose-phosphate 3- cytoplasmic isoform	P	GO:0005975	carbohydrate metabolic process
M5WTG1	ribulose-phosphate 3- cytoplasmic isoform	P	GO:0008150	biological_process
M5WTG1	ribulose-phosphate 3- cytoplasmic isoform	F	GO:0003824	catalytic activity
M5WTG1	ribulose-phosphate 3- cytoplasmic isoform	P	GO:0006139	nucleobase-containing compound metabolic process
I1J4C8	duf3456 domain protein	P	GO:0006950	response to stress
I1KP58	protein dek	F	GO:0003677	DNA binding
A0A067JRU1	heat shock protein 83	F	GO:0000166	nucleotide binding
A0A067JRU1	heat shock protein 83	P	GO:0019538	protein metabolic process
A0A067JRU1	heat shock protein 83	F	GO:0005515	protein binding
A0A067JRU1	heat shock protein 83	P	GO:0009987	cellular process
A0A067JRU1	heat shock protein 83	P	GO:0006950	response to stress
B9T0Z2	carrier protein mitochondrial	C	GO:0005739	mitochondrion
B9T0Z2	carrier protein mitochondrial	C	GO:0016020	membrane
B9T0Z2	carrier protein mitochondrial	P	GO:0006810	transport
B9T0Z2	carrier protein mitochondrial	F	GO:0005215	transporter activity
B9T0Z2	carrier protein mitochondrial	P	GO:0009987	cellular process
A0A072UMK2	polyubiquitin-a isoform x2	P	GO:0019538	protein metabolic process
A0A072UMK2	polyubiquitin-a isoform x2	F	GO:0005515	protein binding
A0A072UMK2	polyubiquitin-a isoform x2	C	GO:0005737	cytoplasm
A0A072UMK2	polyubiquitin-a isoform x2	P	GO:0009056	catabolic process
A0A072UMK2	polyubiquitin-a isoform x2	P	GO:0009987	cellular process
G7L3N5	calmodulin	F	GO:0005488	binding
I1J9X8	hsp70-hsp90 organizing protein 3	F	GO:0005515	protein binding
G7L007	heat shock 70 kda protein	F	GO:0000166	nucleotide binding
E1B2J6	glyceraldehyde-3-phosphate dehydrogenase	F	GO:0000166	nucleotide binding
E1B2J6	glyceraldehyde-3-phosphate dehydrogenase	P	GO:0005975	carbohydrate metabolic process
E1B2J6	glyceraldehyde-3-phosphate dehydrogenase	F	GO:0003824	catalytic activity
E1B2J6	glyceraldehyde-3-phosphate dehydrogenase	P	GO:0008152	metabolic process
A0A072U725	sulfite oxidase	F	GO:0003824	catalytic activity
A0A072U725	sulfite oxidase	P	GO:0008152	metabolic process
A0A072U725	sulfite oxidase	F	GO:0005488	binding
A0A072U725	sulfite oxidase	P	GO:0009987	cellular process
A0A067L2F9	40s ribosomal protein s12-like isoform x2	P	GO:0008150	biological_process
A0A067L2F9	40s ribosomal protein s12-like isoform x2	F	GO:0005198	structural molecule activity
A0A067L2F9	40s ribosomal protein s12-like isoform x2	C	GO:0005840	ribosome
A0A067L2F9	40s ribosomal protein s12-like isoform x2	P	GO:0006412	translation
Q58A16	stress responsive a b barrel domain	C	GO:0009536	plastid
A9P8D8	peroxiredoxin- chloroplastic	F	GO:0003824	catalytic activity
A9P8D8	peroxiredoxin- chloroplastic	C	GO:0009536	plastid
A0A067JMD9	histone acetyltransferase	P	GO:0008152	metabolic process
A0A067JMD9	histone acetyltransferase	F	GO:0016740	transferase activity
E5GBR6	cysteine synthase	F	GO:0003824	catalytic activity
E5GBR6	cysteine synthase	C	GO:0005737	cytoplasm
E5GBR6	cysteine synthase	P	GO:0009058	biosynthetic process
E5GBR6	cysteine synthase	P	GO:0009987	cellular process
Q6QGY4	superoxide dismutase	P	GO:0009790	embryo development
Q6QGY4	superoxide dismutase	F	GO:0003824	catalytic activity
Q6QGY4	superoxide dismutase	C	GO:0005739	mitochondrion
Q6QGY4	superoxide dismutase	P	GO:0009791	post-embryonic development
Q6QGY4	superoxide dismutase	P	GO:0008152	metabolic process
Q6QGY4	superoxide dismutase	F	GO:0005488	binding
Q6QGY4	superoxide dismutase	P	GO:0006950	response to stress
Q6QGY4	superoxide dismutase	P	GO:0009987	cellular process
Q2PPJ2	protein mother of ft and tf 1	C	GO:0005634	nucleus
Q2PPJ2	protein mother of ft and tf 1	P	GO:0008150	biological_process
Q2PPJ2	protein mother of ft and tf 1	P	GO:0009908	flower development
Q2PPJ2	protein mother of ft and tf 1	P	GO:0009719	response to endogenous stimulus
Q2PPJ2	protein mother of ft and tf 1	P	GO:0009791	post-embryonic development
Q2PPJ2	protein mother of ft and tf 1	P	GO:0009058	biosynthetic process
Q2PPJ2	protein mother of ft and tf 1	P	GO:0006139	nucleobase-containing compound metabolic process
Q2PPJ2	protein mother of ft and tf 1	F	GO:0003674	molecular_function
Q2PPJ2	protein mother of ft and tf 1	C	GO:0005622	intracellular
A0A067KUJ3	heat shock 70 kda mitochondrial	F	GO:0000166	nucleotide binding
A0A067KUJ3	heat shock 70 kda mitochondrial	P	GO:0019538	protein metabolic process
A0A067KUJ3	heat shock 70 kda mitochondrial	F	GO:0005515	protein binding
A0A067KUJ3	heat shock 70 kda mitochondrial	F	GO:0003824	catalytic activity
A0A067KUJ3	heat shock 70 kda mitochondrial	P	GO:0008152	metabolic process
A0A067KUJ3	heat shock 70 kda mitochondrial	P	GO:0009987	cellular process
E5GBW3	nucleoside diphosphate kinase chloroplastic	P	GO:0009058	biosynthetic process
E5GBW3	nucleoside diphosphate kinase chloroplastic	F	GO:0016301	kinase activity
E5GBW3	nucleoside diphosphate kinase chloroplastic	P	GO:0006139	nucleobase-containing compound metabolic process
Q96403	cucumber peeling cupredoxin-like	P	GO:0008152	metabolic process
Q96403	cucumber peeling cupredoxin-like	F	GO:0005488	binding
Q96403	cucumber peeling cupredoxin-like	F	GO:0003674	molecular_function
I3SYA1	serine carboxypeptidase-like 50	P	GO:0019538	protein metabolic process
I3SYA1	serine carboxypeptidase-like 50	F	GO:0016787	hydrolase activity
G7K984	corticosteroid 11-beta-dehydrogenase	F	GO:0003824	catalytic activity
G7K984	corticosteroid 11-beta-dehydrogenase	P	GO:0006629	lipid metabolic process
G7K984	corticosteroid 11-beta-dehydrogenase	P	GO:0008152	metabolic process
G7K984	corticosteroid 11-beta-dehydrogenase	P	GO:0009058	biosynthetic process
G7K984	corticosteroid 11-beta-dehydrogenase	P	GO:0009987	cellular process
B9SJ52	serine carboxypeptidase s10 family protein	P	GO:0019538	protein metabolic process
B9SJ52	serine carboxypeptidase s10 family protein	F	GO:0016787	hydrolase activity
A0A067KWC5	60s ribosomal protein l9	P	GO:0008150	biological_process
A0A067KWC5	60s ribosomal protein l9	F	GO:0003723	RNA binding
A0A067KWC5	60s ribosomal protein l9	F	GO:0005198	structural molecule activity
A0A067KWC5	60s ribosomal protein l9	C	GO:0005840	ribosome
A0A067KWC5	60s ribosomal protein l9	P	GO:0006412	translation
Q84TK9	peptidyl-prolyl cis-trans isomerase family protein	P	GO:0019538	protein metabolic process
Q84TK9	peptidyl-prolyl cis-trans isomerase family protein	F	GO:0003824	catalytic activity
Q84TK9	peptidyl-prolyl cis-trans isomerase family protein	P	GO:0006464	cellular protein modification process
Q84TK9	peptidyl-prolyl cis-trans isomerase family protein	P	GO:0009987	cellular process
B9HYK9	plus-3 domain-containing family protein	F	GO:0003677	DNA binding
B9HYK9	plus-3 domain-containing family protein	P	GO:0008150	biological_process
B9HYK9	plus-3 domain-containing family protein	P	GO:0016043	cellular component organization
B9HYK9	plus-3 domain-containing family protein	P	GO:0006464	cellular protein modification process
B9HYK9	plus-3 domain-containing family protein	P	GO:0009058	biosynthetic process
B9HYK9	plus-3 domain-containing family protein	P	GO:0006139	nucleobase-containing compound metabolic process
B9HYK9	plus-3 domain-containing family protein	C	GO:0005654	nucleoplasm
A0A067KYM7	plasmodesmata callose-binding protein 3	P	GO:0008152	metabolic process
A0A067KYM7	plasmodesmata callose-binding protein 3	F	GO:0016740	transferase activity
C6SXJ2	multiprotein-bridging factor 1a	F	GO:0003677	DNA binding
A0A067K1B2	protein efr3 homolog b-like isoform x2	F	GO:0005488	binding
B9RFA5	40s ribosomal protein s21-2	P	GO:0008150	biological_process
B9RFA5	40s ribosomal protein s21-2	F	GO:0005198	structural molecule activity
B9RFA5	40s ribosomal protein s21-2	C	GO:0005840	ribosome
B9RFA5	40s ribosomal protein s21-2	P	GO:0006412	translation
A0A072U2W1	triosephosphate chloroplastic	P	GO:0005975	carbohydrate metabolic process
A0A072U2W1	triosephosphate chloroplastic	P	GO:0008150	biological_process
A0A072U2W1	triosephosphate chloroplastic	P	GO:0006091	generation of precursor metabolites and energy
A0A072U2W1	triosephosphate chloroplastic	C	GO:0005737	cytoplasm
A0A072U2W1	triosephosphate chloroplastic	F	GO:0003824	catalytic activity
A0A072U2W1	triosephosphate chloroplastic	P	GO:0009056	catabolic process
A0A072U2W1	triosephosphate chloroplastic	P	GO:0006629	lipid metabolic process
A0A072U2W1	triosephosphate chloroplastic	P	GO:0009058	biosynthetic process
A0A072U2W1	triosephosphate chloroplastic	P	GO:0006139	nucleobase-containing compound metabolic process
A0A072U2W1	triosephosphate chloroplastic	P	GO:0009987	cellular process
I1JJD4	isoform x1	F	GO:0000166	nucleotide binding
I1JJD4	isoform x1	P	GO:0019538	protein metabolic process
I1JJD4	isoform x1	F	GO:0005515	protein binding
I1JJD4	isoform x1	C	GO:0005739	mitochondrion
I1JJD4	isoform x1	P	GO:0008152	metabolic process
I1JJD4	isoform x1	F	GO:0030234	enzyme regulator activity
I1JJD4	isoform x1	P	GO:0009987	cellular process
E5GB46	u2 small nuclear ribonucleoprotein a	F	GO:0005515	protein binding
E5GB46	u2 small nuclear ribonucleoprotein a	C	GO:0005622	intracellular
Q6UNT2	60s ribosomal protein l5	P	GO:0008150	biological_process
Q6UNT2	60s ribosomal protein l5	F	GO:0003723	RNA binding
Q6UNT2	60s ribosomal protein l5	F	GO:0005198	structural molecule activity
Q6UNT2	60s ribosomal protein l5	C	GO:0005840	ribosome
Q6UNT2	60s ribosomal protein l5	P	GO:0006412	translation
A0A067JF59	nucleoside diphosphate kinase 1	P	GO:0009058	biosynthetic process
A0A067JF59	nucleoside diphosphate kinase 1	F	GO:0016301	kinase activity
A0A067JF59	nucleoside diphosphate kinase 1	P	GO:0006139	nucleobase-containing compound metabolic process
I1MC31	endoplasmin homolog isoform x1	F	GO:0000166	nucleotide binding
I1MC31	endoplasmin homolog isoform x1	P	GO:0019538	protein metabolic process
I1MC31	endoplasmin homolog isoform x1	F	GO:0005515	protein binding
I1MC31	endoplasmin homolog isoform x1	P	GO:0009987	cellular process
I1MC31	endoplasmin homolog isoform x1	P	GO:0006950	response to stress
M5WFB9	5-methyltetrahydropteroyltriglutamate--homocysteine methyltransferase	P	GO:0008152	metabolic process
M5WFB9	5-methyltetrahydropteroyltriglutamate--homocysteine methyltransferase	P	GO:0009058	biosynthetic process
M5WFB9	5-methyltetrahydropteroyltriglutamate--homocysteine methyltransferase	F	GO:0016740	transferase activity
M5WFB9	5-methyltetrahydropteroyltriglutamate--homocysteine methyltransferase	F	GO:0005488	binding
M5WFB9	5-methyltetrahydropteroyltriglutamate--homocysteine methyltransferase	P	GO:0009987	cellular process
U3RGD2	glutaredoxin-like protein	P	GO:0019725	cellular homeostasis
U3RGD2	glutaredoxin-like protein	C	GO:0005737	cytoplasm
U3RGD2	glutaredoxin-like protein	F	GO:0003824	catalytic activity
U3RGD2	glutaredoxin-like protein	P	GO:0009056	catabolic process
U3RGD2	glutaredoxin-like protein	P	GO:0008152	metabolic process
U3RGD2	glutaredoxin-like protein	F	GO:0003674	molecular_function
U3RGD2	glutaredoxin-like protein	P	GO:0009987	cellular process
C6TG21	glucan endo- -beta-glucosidase-like protein	P	GO:0006464	cellular protein modification process
C6TG21	glucan endo- -beta-glucosidase-like protein	F	GO:0016301	kinase activity
C6TG21	glucan endo- -beta-glucosidase-like protein	C	GO:0005575	cellular_component
M5WXE6	fasciclin-like arabinogalactan protein 7	C	GO:0005886	plasma membrane
B6DQ61	probable phospholipid hydroperoxide glutathione peroxidase	C	GO:0005623	cell
B6DQ61	probable phospholipid hydroperoxide glutathione peroxidase	F	GO:0003824	catalytic activity
B6DQ61	probable phospholipid hydroperoxide glutathione peroxidase	P	GO:0008152	metabolic process
B6DQ61	probable phospholipid hydroperoxide glutathione peroxidase	P	GO:0006950	response to stress
B6DQ61	probable phospholipid hydroperoxide glutathione peroxidase	P	GO:0009987	cellular process
Q9M549	polyadenylate-binding protein 2	F	GO:0000166	nucleotide binding
Q9M549	polyadenylate-binding protein 2	F	GO:0003723	RNA binding
Q9M549	polyadenylate-binding protein 2	C	GO:0005737	cytoplasm
Q39650	peroxidase 2-like	F	GO:0003824	catalytic activity
Q39650	peroxidase 2-like	P	GO:0009056	catabolic process
Q39650	peroxidase 2-like	P	GO:0008152	metabolic process
Q39650	peroxidase 2-like	C	GO:0005576	extracellular region
Q39650	peroxidase 2-like	F	GO:0005488	binding
Q39650	peroxidase 2-like	P	GO:0006950	response to stress
Q39650	peroxidase 2-like	P	GO:0009987	cellular process
B9IH97	proteasome subunit alpha type-4	P	GO:0019538	protein metabolic process
B9IH97	proteasome subunit alpha type-4	P	GO:0009056	catabolic process
B9IH97	proteasome subunit alpha type-4	C	GO:0005622	intracellular
B9IH97	proteasome subunit alpha type-4	P	GO:0009987	cellular process
B9IH97	proteasome subunit alpha type-4	F	GO:0016787	hydrolase activity
C6SVG8	protease inhibitor seed storage ltp family protein	P	GO:0019538	protein metabolic process
C6SVG8	protease inhibitor seed storage ltp family protein	F	GO:0016787	hydrolase activity
W9QKF5	probable nadh dehydrogenase	P	GO:0006091	generation of precursor metabolites and energy
W9QKF5	probable nadh dehydrogenase	F	GO:0003824	catalytic activity
W9QKF5	probable nadh dehydrogenase	C	GO:0016020	membrane
W9QKF5	probable nadh dehydrogenase	P	GO:0008152	metabolic process
W9QKF5	probable nadh dehydrogenase	P	GO:0009058	biosynthetic process
W9QKF5	probable nadh dehydrogenase	P	GO:0006139	nucleobase-containing compound metabolic process
W9QKF5	probable nadh dehydrogenase	P	GO:0006810	transport
W9QKF5	probable nadh dehydrogenase	F	GO:0003674	molecular_function
W9QKF5	probable nadh dehydrogenase	P	GO:0009987	cellular process

## Sheet: BP
Level	GO ID	Term	Type	#Seqs	Sequences
5	GO:0009790	embryo development	Biological Process	1	Q6QGY4
6	GO:0036211	protein modification process	Biological Process	5	C6TG21, Q52UN0, Q84TK9, B9HYK9, B9S2N7
5	GO:0009791	post-embryonic development	Biological Process	2	Q6QGY4, Q2PPJ2
3	GO:0044238	primary metabolic process	Biological Process	61	B9HY30, B9SJ52, A0A067L6A9, A9PAL8, I3SYA1, I1LZG1, A0A072UMK2, V7BC29, A0A075CA98, A0A067KUJ3, Q84TK9, I1MC31, W9RZ99, W9SB70, B9RFA5, M5WTG1, B9GJN0, A0A067L2F9, Q19TV8, B9T1V8, A0A067LKT3, A0A072U2W1, O65731, A0A067JL19, E5GBW3, W9R4F2, C6TG21, I1KW34, B9HYK9, C6SVG8, A1BQH1, Q38IW8, W9QKF5, B9S2N7, Q2PPJ2, A0A067JHW3, W9RXY8, Q5UFR1, A0A067JRU1, W9RG25, G7K984, L7S218, Q4ZH67, C6TKB1, I1MJC7,…
3	GO:0044237	cellular metabolic process	Biological Process	37	B9HY30, A9PAL8, I1LZG1, L7S218, Q4ZH67, C6TKB1, I1MJC7, Q84TK9, W9RZ99, B9RFA5, M5WTG1, B9GJN0, A0A067L2F9, Q19TV8, B9T1V8, A0A067JF59, A0A067LKT3, A0A072U2W1, Q6UNT2, O65731, M5WBU5, P17783, E5GBW3, C6TG21, Q52UN0, A0A067KLE6, K4KD17, B9HYK9, A1BQH1, Q38IW8, W9QKF5, B9S2N7, Q2PPJ2, A0A067JHW3, V5IV18, Q5UFR1, A0A067KWC5
3	GO:0044710	single-organism metabolic process	Biological Process	7	O04057, A0A072U2W1, Q38IW8, A0A067JL19, B9GJN0, G7K984, A0A067LKT3
6	GO:0061458	reproductive system development	Biological Process	1	Q2PPJ2
3	GO:0003006	developmental process involved in reproduction	Biological Process	1	Q2PPJ2
3	GO:0009628	response to abiotic stimulus	Biological Process	4	A0A067KLE6, Q0GYN5, A9PCJ7, I1K0K7
4	GO:0050794	regulation of cellular process	Biological Process	2	B9S2N7, K7LJF5
6	GO:0048367	shoot system development	Biological Process	1	Q2PPJ2
9	GO:0009908	flower development	Biological Process	1	Q2PPJ2
6	GO:0006518	peptide metabolic process	Biological Process	9	W9RZ99, Q6UNT2, A9PAL8, B9RFA5, O65731, A0A067L2F9, M5WBU5, V5IV18, A0A067KWC5
2	GO:0065007	biological regulation	Biological Process	3	U3RGD2, B9S2N7, K7LJF5
1	GO:0008150	biological_process	Biological Process	93	B9HY30, Q6UBM4, B9SJ52, A0A067L6A9, B6DQ61, E5GBR6, A9PAL8, I3SYA1, I1LZG1, B3U2B1, A0A072UMK2, V7BC29, A0A075CA98, B5AJV3, A0A067KUJ3, Q84TK9, I1MC31, W9RZ99, W9SB70, B9RFA5, M5WTG1, B9GJN0, A0A067L2F9, Q19TV8, A0A067KFU5, B9T1V8, A0A067LKT3, A0A072U2W1, O65731, A0A067JL19, E5GBW3, W9R4F2, V7CV47, C6TG21, I1KW34, B9HYK9, C6SVG8, A1BQH1, Q38IW8, W9QKF5, A0A067KYM7, A0A067JMD9, B9S2N7, M5WFB9, Q2P…
3	GO:0065008	regulation of biological quality	Biological Process	1	U3RGD2
4	GO:0006091	generation of precursor metabolites and energy	Biological Process	12	B9HY30, I1MJC7, A0A067KLE6, A1BQH1, A0A072U2W1, Q38IW8, W9QKF5, I1LZG1, A0A067JHW3, B9GJN0, P17783, A0A067LKT3
7	GO:0048608	reproductive structure development	Biological Process	1	Q2PPJ2
2	GO:0008152	metabolic process	Biological Process	79	B9HY30, Q6UBM4, B9SJ52, A0A067L6A9, B6DQ61, E5GBR6, A9PAL8, I3SYA1, I1LZG1, A0A072UMK2, V7BC29, A0A075CA98, A0A067KUJ3, Q84TK9, I1MC31, W9RZ99, W9SB70, B9RFA5, M5WTG1, B9GJN0, A0A067L2F9, Q19TV8, B9T1V8, A0A067LKT3, A0A072U2W1, O65731, A0A067JL19, E5GBW3, W9R4F2, V7CV47, C6TG21, I1KW34, B9HYK9, C6SVG8, A1BQH1, A0A067KYM7, Q38IW8, W9QKF5, A0A067JMD9, B9S2N7, M5WFB9, Q2PPJ2, W9RHE5, A0A067JHW3, W9R…
3	GO:0044763	single-organism cellular process	Biological Process	3	U3RGD2, B9S2N7, K7LJF5
4	GO:0044249	cellular biosynthetic process	Biological Process	9	W9RZ99, Q6UNT2, A9PAL8, B9RFA5, O65731, A0A067L2F9, M5WBU5, V5IV18, A0A067KWC5
5	GO:0006139	nucleobase-containing compound metabolic process	Biological Process	24	B9HY30, A0A072U2W1, I1LZG1, L7S218, Q4ZH67, C6TKB1, E5GBW3, I1MJC7, A0A067KLE6, K4KD17, B9HYK9, A1BQH1, W9RZ99, Q38IW8, W9QKF5, M5WTG1, Q2PPJ2, A0A067JHW3, B9GJN0, Q19TV8, B9T1V8, A0A067JF59, A0A067LKT3, Q5UFR1
4	GO:0006810	transport	Biological Process	10	B5AJV3, B9T0Z2, K4KD17, W9QKF5, Q0GYN5, B9S2N7, B3U2B1, A0A067KBA6, B9T1V8, K7LJF5
8	GO:0006412	translation	Biological Process	9	W9RZ99, Q6UNT2, A9PAL8, B9RFA5, O65731, A0A067L2F9, M5WBU5, V5IV18, A0A067KWC5
3	GO:0044767	single-organism developmental process	Biological Process	3	Q6QGY4, Q2PPJ2, W9QFK5
4	GO:0006725	cellular aromatic compound metabolic process	Biological Process	24	B9HY30, A0A072U2W1, I1LZG1, L7S218, Q4ZH67, C6TKB1, E5GBW3, I1MJC7, A0A067KLE6, K4KD17, B9HYK9, A1BQH1, W9RZ99, Q38IW8, W9QKF5, M5WTG1, Q2PPJ2, A0A067JHW3, B9GJN0, Q19TV8, B9T1V8, A0A067JF59, A0A067LKT3, Q5UFR1
2	GO:0051179	localization	Biological Process	10	B5AJV3, B9T0Z2, K4KD17, W9QKF5, Q0GYN5, B9S2N7, B3U2B1, A0A067KBA6, B9T1V8, K7LJF5
5	GO:0048731	system development	Biological Process	1	Q2PPJ2
3	GO:0006807	nitrogen compound metabolic process	Biological Process	32	B9HY30, A9PAL8, I1LZG1, L7S218, Q4ZH67, C6TKB1, I1MJC7, W9RZ99, B9RFA5, M5WTG1, B9GJN0, A0A067L2F9, Q19TV8, B9T1V8, A0A067JF59, A0A067LKT3, A0A072U2W1, Q6UNT2, O65731, M5WBU5, E5GBW3, A0A067KLE6, K4KD17, B9HYK9, A1BQH1, Q38IW8, W9QKF5, Q2PPJ2, A0A067JHW3, V5IV18, Q5UFR1, A0A067KWC5
4	GO:0042592	homeostatic process	Biological Process	1	U3RGD2
7	GO:0043043	peptide biosynthetic process	Biological Process	9	W9RZ99, Q6UNT2, A9PAL8, B9RFA5, O65731, A0A067L2F9, M5WBU5, V5IV18, A0A067KWC5
2	GO:0023052	signaling	Biological Process	2	B9S2N7, K7LJF5
3	GO:0009719	response to endogenous stimulus	Biological Process	1	Q2PPJ2
3	GO:0016043	cellular component organization	Biological Process	5	B9HYK9, B9ILZ3, A0A067KBA6, A0A067KFU5, I1K0K7
5	GO:0010467	gene expression	Biological Process	9	W9RZ99, Q6UNT2, A9PAL8, B9RFA5, O65731, A0A067L2F9, M5WBU5, V5IV18, A0A067KWC5
2	GO:0071840	cellular component organization or biogenesis	Biological Process	5	B9HYK9, B9ILZ3, A0A067KBA6, A0A067KFU5, I1K0K7
6	GO:0043604	amide biosynthetic process	Biological Process	9	W9RZ99, Q6UNT2, A9PAL8, B9RFA5, O65731, A0A067L2F9, M5WBU5, V5IV18, A0A067KWC5
5	GO:0019538	protein metabolic process	Biological Process	32	A0A067JRU1, B9SJ52, A0A067L6A9, A9PAL8, I3SYA1, A0A072UMK2, V7BC29, A0A067KUJ3, B9IH97, Q84TK9, O04057, I1MC31, W9RZ99, B9RFA5, A0A067L2F9, I1JJD4, Q6UNT2, O65731, A0A067JL19, M5WBU5, W9R4F2, C6TG21, I1JW44, I1KW34, Q52UN0, C6SVG8, B9HYK9, B9S2N7, W9RXY8, V5IV18, M5W204, A0A067KWC5
5	GO:0043603	cellular amide metabolic process	Biological Process	9	W9RZ99, Q6UNT2, A9PAL8, B9RFA5, O65731, A0A067L2F9, M5WBU5, V5IV18, A0A067KWC5
4	GO:1901360	organic cyclic compound metabolic process	Biological Process	24	B9HY30, A0A072U2W1, I1LZG1, L7S218, Q4ZH67, C6TKB1, E5GBW3, I1MJC7, A0A067KLE6, K4KD17, B9HYK9, A1BQH1, W9RZ99, Q38IW8, W9QKF5, M5WTG1, Q2PPJ2, A0A067JHW3, B9GJN0, Q19TV8, B9T1V8, A0A067JF59, A0A067LKT3, Q5UFR1
3	GO:0009056	catabolic process	Biological Process	19	Q6UBM4, B9HY30, U3RGD2, A0A072U2W1, I1LZG1, A0A072UMK2, B9SFS0, W9R4F2, I1MJC7, B9IH97, A0A067KLE6, A1BQH1, Q38IW8, W9RHE5, A0A067JHW3, B9GJN0, Q39650, M5W204, A0A067LKT3
4	GO:0007275	multicellular organismal development	Biological Process	3	Q6QGY4, Q2PPJ2, W9QFK5
4	GO:0007154	cell communication	Biological Process	2	B9S2N7, K7LJF5
7	GO:0006464	cellular protein modification process	Biological Process	5	C6TG21, Q52UN0, Q84TK9, B9HYK9, B9S2N7
3	GO:0048856	anatomical structure development	Biological Process	2	Q6QGY4, Q2PPJ2
4	GO:1901564	organonitrogen compound metabolic process	Biological Process	9	W9RZ99, Q6UNT2, A9PAL8, B9RFA5, O65731, A0A067L2F9, M5WBU5, V5IV18, A0A067KWC5
5	GO:0009059	macromolecule biosynthetic process	Biological Process	9	W9RZ99, Q6UNT2, A9PAL8, B9RFA5, O65731, A0A067L2F9, M5WBU5, V5IV18, A0A067KWC5
3	GO:0009058	biosynthetic process	Biological Process	33	B9HY30, E5GBR6, A9PAL8, I1LZG1, G7K984, L7S218, Q4ZH67, I1MJC7, W9RZ99, B9RFA5, B9GJN0, A0A067L2F9, B9T1V8, A0A067JF59, A0A067LKT3, A0A072U2W1, Q6UNT2, O65731, A0A067JL19, M5WBU5, E5GBW3, A0A067KLE6, K4KD17, B9HYK9, A1BQH1, Q38IW8, W9QKF5, M5WFB9, Q2PPJ2, A0A067JHW3, V5IV18, Q5UFR1, A0A067KWC5
5	GO:1901566	organonitrogen compound biosynthetic process	Biological Process	9	W9RZ99, Q6UNT2, A9PAL8, B9RFA5, O65731, A0A067L2F9, M5WBU5, V5IV18, A0A067KWC5
2	GO:0044699	single-organism process	Biological Process	13	Q6QGY4, U3RGD2, A0A072U2W1, A0A067JL19, G7K984, O04057, Q38IW8, B9S2N7, Q2PPJ2, B9GJN0, W9QFK5, K7LJF5, A0A067LKT3
4	GO:0043170	macromolecule metabolic process	Biological Process	32	A0A067JRU1, B9SJ52, A0A067L6A9, A9PAL8, I3SYA1, A0A072UMK2, V7BC29, A0A067KUJ3, B9IH97, Q84TK9, O04057, I1MC31, W9RZ99, B9RFA5, A0A067L2F9, I1JJD4, Q6UNT2, O65731, A0A067JL19, M5WBU5, W9R4F2, C6TG21, I1JW44, I1KW34, Q52UN0, C6SVG8, B9HYK9, B9S2N7, W9RXY8, V5IV18, A0A067KWC5, M5W204
4	GO:0046483	heterocycle metabolic process	Biological Process	24	B9HY30, A0A072U2W1, I1LZG1, L7S218, Q4ZH67, C6TKB1, E5GBW3, I1MJC7, A0A067KLE6, K4KD17, B9HYK9, A1BQH1, W9RZ99, Q38IW8, W9QKF5, M5WTG1, Q2PPJ2, A0A067JHW3, B9GJN0, Q19TV8, B9T1V8, A0A067JF59, A0A067LKT3, Q5UFR1
5	GO:0044260	cellular macromolecule metabolic process	Biological Process	14	Q6UNT2, A9PAL8, O65731, M5WBU5, C6TG21, Q52UN0, Q84TK9, B9HYK9, W9RZ99, B9RFA5, B9S2N7, A0A067L2F9, V5IV18, A0A067KWC5
4	GO:0034641	cellular nitrogen compound metabolic process	Biological Process	32	B9HY30, A9PAL8, I1LZG1, L7S218, Q4ZH67, C6TKB1, I1MJC7, W9RZ99, B9RFA5, M5WTG1, B9GJN0, A0A067L2F9, Q19TV8, B9T1V8, A0A067JF59, A0A067LKT3, A0A072U2W1, Q6UNT2, O65731, M5WBU5, E5GBW3, A0A067KLE6, K4KD17, B9HYK9, A1BQH1, Q38IW8, W9QKF5, Q2PPJ2, A0A067JHW3, V5IV18, Q5UFR1, A0A067KWC5
2	GO:0032502	developmental process	Biological Process	3	Q6QGY4, Q2PPJ2, W9QFK5
2	GO:0050896	response to stimulus	Biological Process	16	Q6UBM4, I1J4C8, Q6QGY4, A0A067JRU1, B6DQ61, Q0GYN5, P19243, A9PCJ7, A0A067KLE6, I1MC31, B9S2N7, Q2PPJ2, W9RXY8, Q39650, I1K0K7, K7LJF5
6	GO:0034645	cellular macromolecule biosynthetic process	Biological Process	9	W9RZ99, Q6UNT2, A9PAL8, B9RFA5, O65731, A0A067L2F9, M5WBU5, V5IV18, A0A067KWC5
2	GO:0032501	multicellular organismal process	Biological Process	3	Q6QGY4, Q2PPJ2, W9QFK5
5	GO:0019725	cellular homeostasis	Biological Process	1	U3RGD2
8	GO:0090567	reproductive shoot system development	Biological Process	1	Q2PPJ2
3	GO:0044707	single-multicellular organism process	Biological Process	3	Q6QGY4, Q2PPJ2, W9QFK5
5	GO:0007165	signal transduction	Biological Process	2	B9S2N7, K7LJF5
6	GO:0044267	cellular protein metabolic process	Biological Process	14	Q6UNT2, A9PAL8, O65731, M5WBU5, C6TG21, Q52UN0, Q84TK9, B9HYK9, W9RZ99, B9RFA5, B9S2N7, A0A067L2F9, V5IV18, A0A067KWC5
4	GO:1901576	organic substance biosynthetic process	Biological Process	9	W9RZ99, Q6UNT2, A9PAL8, B9RFA5, O65731, A0A067L2F9, M5WBU5, V5IV18, A0A067KWC5
2	GO:0022414	reproductive process	Biological Process	1	Q2PPJ2
3	GO:0044700	single organism signaling	Biological Process	2	B9S2N7, K7LJF5
5	GO:0043412	macromolecule modification	Biological Process	5	C6TG21, Q52UN0, Q84TK9, B9HYK9, B9S2N7
2	GO:0009987	cellular process	Biological Process	67	Q6UBM4, B9HY30, A0A067L6A9, B6DQ61, E5GBR6, A9PAL8, B3U2B1, I1LZG1, A0A072UMK2, A0A067KUJ3, Q84TK9, I1MC31, W9RZ99, B9RFA5, M5WTG1, B9GJN0, A0A067L2F9, Q19TV8, A0A067KFU5, B9T1V8, A0A067LKT3, A0A072U2W1, O65731, A0A067JL19, E5GBW3, W9R4F2, C6TG21, B9HYK9, A1BQH1, Q38IW8, W9QKF5, M5WFB9, B9S2N7, W9RHE5, Q2PPJ2, W9RXY8, A0A067JHW3, I1K0K7, Q5UFR1, B9T0Z2, Q6QGY4, A0A067JRU1, G7K984, L7S218, Q4ZH67,…
3	GO:0006950	response to stress	Biological Process	13	Q6UBM4, I1J4C8, Q6QGY4, A0A067JRU1, B6DQ61, Q0GYN5, P19243, A9PCJ7, A0A067KLE6, I1MC31, W9RXY8, Q39650, I1K0K7
3	GO:0044702	single organism reproductive process	Biological Process	1	Q2PPJ2
4	GO:0005975	carbohydrate metabolic process	Biological Process	18	B9HY30, A0A072U2W1, W9RG25, E1B2J6, I1LZG1, P17783, A0A075CA98, I1MJC7, A0A067KLE6, A1BQH1, B9H3B0, W9SB70, Q38IW8, M5WTG1, A0A067JHW3, B9GJN0, Q19TV8, A0A067LKT3
5	GO:0044271	cellular nitrogen compound biosynthetic process	Biological Process	9	W9RZ99, Q6UNT2, A9PAL8, B9RFA5, O65731, A0A067L2F9, M5WBU5, V5IV18, A0A067KWC5
3	GO:0051234	establishment of localization	Biological Process	10	B5AJV3, B9T0Z2, K4KD17, W9QKF5, Q0GYN5, B9S2N7, B3U2B1, A0A067KBA6, B9T1V8, K7LJF5
4	GO:0006629	lipid metabolic process	Biological Process	7	O04057, A0A072U2W1, Q38IW8, A0A067JL19, B9GJN0, G7K984, A0A067LKT3
3	GO:0051716	cellular response to stimulus	Biological Process	2	B9S2N7, K7LJF5
3	GO:0071704	organic substance metabolic process	Biological Process	61	B9HY30, B9SJ52, A0A067L6A9, A9PAL8, I3SYA1, I1LZG1, A0A072UMK2, V7BC29, A0A075CA98, A0A067KUJ3, Q84TK9, I1MC31, W9RZ99, W9SB70, B9RFA5, M5WTG1, B9GJN0, A0A067L2F9, Q19TV8, B9T1V8, A0A067LKT3, A0A072U2W1, O65731, A0A067JL19, E5GBW3, W9R4F2, C6TG21, I1KW34, B9HYK9, C6SVG8, A1BQH1, Q38IW8, W9QKF5, B9S2N7, Q2PPJ2, A0A067JHW3, W9RXY8, Q5UFR1, A0A067JRU1, W9RG25, G7K984, L7S218, Q4ZH67, C6TKB1, I1MJC7,…
3	GO:0050789	regulation of biological process	Biological Process	2	B9S2N7, K7LJF5

## Sheet: MF
Level	GO ID	Term	Type	#Seqs	Sequences
3	GO:1901363	heterocyclic compound binding	Molecular Function	34	B9HY30, A0A067JRU1, A0A067L6A9, M5XJW9, A9PAL8, C6TKB1, Q4ZH67, A0A067KUJ3, I1MJC7, I1MC31, C6SXJ2, B9ILZ3, V7AU18, B9T1V8, Q9M4E7, K7LJF5, I1JJD4, Q6UNT2, B9HDE5, E1B2J6, O65731, G7L007, Q9M549, M5WBU5, K4KD17, B9HYK9, B9S2N7, I1KP58, W9RXY8, A0A067JQD9, V5IV18, M5W6U5, Q5UFR1, A0A067KWC5
4	GO:1901265	nucleoside phosphate binding	Molecular Function	22	B9HY30, A0A067JRU1, A0A067L6A9, B9HDE5, E1B2J6, G7L007, Q9M549, C6TKB1, A0A067KUJ3, I1MJC7, K4KD17, I1MC31, B9S2N7, W9RXY8, A0A067JQD9, B9T1V8, V5IV18, Q9M4E7, M5W6U5, Q5UFR1, K7LJF5, I1JJD4
2	GO:0005198	structural molecule activity	Molecular Function	7	W9RZ99, Q6UNT2, A9PAL8, B9RFA5, O65731, A0A067L2F9, A0A067KWC5
3	GO:0036094	small molecule binding	Molecular Function	22	B9HY30, A0A067JRU1, A0A067L6A9, B9HDE5, E1B2J6, G7L007, Q9M549, C6TKB1, A0A067KUJ3, I1MJC7, K4KD17, I1MC31, B9S2N7, W9RXY8, A0A067JQD9, B9T1V8, V5IV18, Q9M4E7, M5W6U5, Q5UFR1, K7LJF5, I1JJD4
3	GO:0008289	lipid binding	Molecular Function	1	Q0GYN5
1	GO:0003674	molecular_function	Molecular Function	115	B9HY30, Q6UBM4, B9SJ52, A0A067L6A9, E5GBR6, A9PAL8, P13744, A0A067L974, A0A075CA98, A0A067KUJ3, Q84TK9, I1MC31, B9RFA5, Q19TV8, Q9M4E7, A0A067LKT3, B9N6T6, O65731, A0A067JL19, I1J9X8, B9HYK9, C6SVG8, A0A067K1B2, A1BQH1, B9S2N7, A0A067JMD9, W9RXY8, M5WJN3, A0A067JQD9, B9H660, Q96403, I1K0K7, Q5UFR1, Q6QGY4, W9RG25, A9P8D8, G7L3N5, L7S218, M5WAL0, I3SYP3, C6SXJ2, Q39651, Q39650, W9QFK5, B9HII6, B9R…
2	GO:0005215	transporter activity	Molecular Function	6	B9T0Z2, K4KD17, B3U2B1, A0A067KBA6, B9T1V8, K7LJF5
3	GO:0044877	macromolecular complex binding	Molecular Function	1	Q4ZH67
5	GO:0000166	nucleotide binding	Molecular Function	22	B9HY30, A0A067JRU1, A0A067L6A9, B9HDE5, E1B2J6, G7L007, Q9M549, C6TKB1, A0A067KUJ3, I1MJC7, K4KD17, I1MC31, B9S2N7, W9RXY8, A0A067JQD9, B9T1V8, V5IV18, Q9M4E7, M5W6U5, Q5UFR1, K7LJF5, I1JJD4
5	GO:0003723	RNA binding	Molecular Function	9	M5XJW9, Q6UNT2, A9PAL8, O65731, V7AU18, Q9M549, M5WBU5, V5IV18, A0A067KWC5
2	GO:0098772	molecular function regulator	Molecular Function	2	A0A067L6A9, I1JJD4
2	GO:0003824	catalytic activity	Molecular Function	63	Q6UBM4, B9HY30, B9SJ52, B6DQ61, E5GBR6, I3SYA1, I1LZG1, B3U2B1, A0A075CA98, V7BC29, A0A067KUJ3, Q84TK9, W9RZ99, W9SB70, M5WTG1, B9GJN0, Q19TV8, B9T1V8, A0A067LKT3, A0A072U2W1, B9HDE5, A0A067JL19, E5GBW3, W9R4F2, V7CV47, C6TG21, I1KW34, C6SVG8, A1BQH1, Q38IW8, W9QKF5, A0A067KYM7, A0A067JMD9, M5WFB9, B9S2N7, A0A067JHW3, A0A067JQD9, Q6QGY4, W9RG25, A9P8D8, G7K984, L7S218, C6TKB1, I1MJC7, B9IH97, I3S…
4	GO:0016772	transferase activity, transferring phosphorus-containing groups	Molecular Function	8	B9HY30, I1MJC7, C6TG21, A1BQH1, L7S218, C6TKB1, E5GBW3, A0A067JF59
3	GO:0030246	carbohydrate binding	Molecular Function	2	W9SB70, A0A075CA98
6	GO:0008135	translation factor activity, RNA binding	Molecular Function	2	M5WBU5, V5IV18
4	GO:0003682	chromatin binding	Molecular Function	1	Q4ZH67
2	GO:0005488	binding	Molecular Function	65	Q6UBM4, B9HY30, A0A067L6A9, A9PAL8, B3U2B1, P13744, A0A067L974, A0A072UMK2, A0A075CA98, A0A067KUJ3, I1MC31, W9SB70, V7AU18, B9T1V8, W9SCA0, Q9M4E7, B9N6T6, B9HDE5, O65731, I1J9X8, B9HYK9, A0A067K1B2, M5WFB9, B9S2N7, I1KP58, A0A067JHW3, W9RXY8, M5WJN3, A0A067JQD9, B9H660, Q96403, I1K0K7, Q5UFR1, Q6QGY4, A0A067JRU1, M5XJW9, G7L3N5, C6TKB1, Q4ZH67, M5WAL0, I1MJC7, C6SXJ2, A0A067KRB3, B9ILZ3, Q39650,…
4	GO:0003676	nucleic acid binding	Molecular Function	15	M5XJW9, Q6UNT2, A9PAL8, O65731, Q9M549, M5WBU5, Q4ZH67, B9HYK9, C6SXJ2, B9ILZ3, I1KP58, V7AU18, V5IV18, Q5UFR1, A0A067KWC5
5	GO:0003677	DNA binding	Molecular Function	5	B9HYK9, C6SXJ2, B9ILZ3, I1KP58, Q4ZH67
3	GO:0005515	protein binding	Molecular Function	20	A0A067JRU1, A0A067L6A9, E5GB46, A0A067KV00, B3U2B1, A0A067KBA6, A0A067L974, O23759, A0A072UMK2, A0A067KUJ3, I1J9X8, I1MC31, B9ILZ3, M5WJN3, W9RXY8, B9H660, I1K0K7, W9S288, Q5UFR1, I1JJD4
3	GO:0097159	organic cyclic compound binding	Molecular Function	34	B9HY30, A0A067JRU1, A0A067L6A9, M5XJW9, A9PAL8, C6TKB1, Q4ZH67, A0A067KUJ3, I1MJC7, I1MC31, C6SXJ2, B9ILZ3, V7AU18, B9T1V8, Q9M4E7, K7LJF5, I1JJD4, Q6UNT2, B9HDE5, E1B2J6, O65731, G7L007, Q9M549, M5WBU5, K4KD17, B9HYK9, B9S2N7, I1KP58, W9RXY8, A0A067JQD9, V5IV18, M5W6U5, Q5UFR1, A0A067KWC5
3	GO:0016740	transferase activity	Molecular Function	17	B9HY30, A0A067JL19, L7S218, C6TKB1, E5GBW3, I1MJC7, C6TG21, I1JW44, A1BQH1, W9RZ99, A0A067KYM7, A0A067JMD9, M5WFB9, Q19TV8, V5IV18, A0A067JF59, W9QFK5
5	GO:0016301	kinase activity	Molecular Function	8	B9HY30, I1MJC7, C6TG21, A1BQH1, L7S218, C6TKB1, E5GBW3, A0A067JF59
3	GO:0030234	enzyme regulator activity	Molecular Function	2	A0A067L6A9, I1JJD4
3	GO:0016787	hydrolase activity	Molecular Function	20	B9SJ52, W9RG25, I3SYA1, B3U2B1, B9SFS0, W9R4F2, A0A075CA98, V7BC29, B9IH97, I1JW44, I1KW34, K4KD17, C6SVG8, O04057, B9H3B0, W9SB70, B9S2N7, A0A067JQD9, B9T1V8, V5IV18

## Sheet: CC
Level	GO ID	Term	Type	#Seqs	Sequences
6	GO:0043229	intracellular organelle	Cellular Component	30	B9T0Z2, Q6QGY4, A9PAL8, A9P8D8, B3U2B1, Q4ZH67, Q58A16, I1K657, O04057, W9RZ99, B9RFA5, B9ILZ3, A0A067L2F9, A0A067KFU5, B9T1V8, Q9M4E8, I1JJD4, Q6UNT2, O65731, A0A067KBA6, M5WBU5, O23759, B9SFS0, A0A067KLE6, B9HYK9, Q2PPJ2, M5WJN3, V5IV18, A0A067KWC5, Q5UFR1
2	GO:0043226	organelle	Cellular Component	30	B9T0Z2, Q6QGY4, A9PAL8, A9P8D8, B3U2B1, Q4ZH67, Q58A16, I1K657, O04057, W9RZ99, B9RFA5, B9ILZ3, A0A067L2F9, A0A067KFU5, B9T1V8, Q9M4E8, I1JJD4, Q6UNT2, O65731, A0A067KBA6, M5WBU5, O23759, B9SFS0, A0A067KLE6, B9HYK9, Q2PPJ2, M5WJN3, V5IV18, A0A067KWC5, Q5UFR1
2	GO:0005576	extracellular region	Cellular Component	2	Q6UBM4, Q39650
1	GO:0005575	cellular_component	Cellular Component	66	Q6UBM4, Q84T21, A0A067L6A9, B6DQ61, E5GBR6, A9PAL8, B3U2B1, A0A072UYS2, A0A067L974, A0A072UMK2, B5AJV3, W9RZ99, B9RFA5, A0A067L2F9, A0A067KFU5, B9T1V8, Q9M4E8, A0A072U2W1, O65731, B9HDE5, A0A067JL19, W9R4F2, C6TG21, B9HYK9, W9QKF5, B9S2N7, Q2PPJ2, A0A067JHW3, M5WJN3, B9H660, Q5UFR1, B9T0Z2, Q6QGY4, M5WXE6, M5XJW9, W9RG25, A9P8D8, Q4ZH67, Q58A16, B9IH97, I1K657, O04057, B9ILZ3, Q39650, B9GI54, K7L…
8	GO:0005773	vacuole	Cellular Component	2	O04057, B3U2B1
3	GO:0043228	non-membrane-bounded organelle	Cellular Component	9	W9RZ99, Q6UNT2, A9PAL8, B9RFA5, O65731, A0A067L2F9, M5WBU5, V5IV18, A0A067KWC5
8	GO:0009536	plastid	Cellular Component	4	A0A067KLE6, A9P8D8, B9SFS0, Q58A16
3	GO:0043227	membrane-bounded organelle	Cellular Component	21	B9T0Z2, Q6QGY4, A9P8D8, B3U2B1, A0A067KBA6, O23759, Q4ZH67, B9SFS0, Q58A16, I1K657, A0A067KLE6, B9HYK9, O04057, B9ILZ3, Q2PPJ2, M5WJN3, A0A067KFU5, B9T1V8, Q9M4E8, Q5UFR1, I1JJD4
11	GO:0005654	nucleoplasm	Cellular Component	1	B9HYK9
2	GO:0005623	cell	Cellular Component	62	Q84T21, A0A067L6A9, B6DQ61, E5GBR6, A9PAL8, B3U2B1, A0A072UYS2, A0A067L974, A0A072UMK2, B5AJV3, W9RZ99, B9RFA5, A0A067L2F9, A0A067KFU5, B9T1V8, Q9M4E8, A0A072U2W1, O65731, B9HDE5, A0A067JL19, W9R4F2, B9HYK9, B9S2N7, Q2PPJ2, A0A067JHW3, M5WJN3, B9H660, Q5UFR1, B9T0Z2, Q6QGY4, M5WXE6, M5XJW9, W9RG25, A9P8D8, Q4ZH67, Q58A16, B9IH97, I1K657, O04057, B9ILZ3, B9GI54, K7LJF5, W9QFK5, I1JJD4, Q9M5I8, U3R…
6	GO:0030529	ribonucleoprotein complex	Cellular Component	9	W9RZ99, Q6UNT2, A9PAL8, B9RFA5, O65731, A0A067L2F9, M5WBU5, V5IV18, A0A067KWC5
7	GO:0043231	intracellular membrane-bounded organelle	Cellular Component	21	B9T0Z2, Q6QGY4, A9P8D8, B3U2B1, A0A067KBA6, O23759, Q4ZH67, B9SFS0, Q58A16, I1K657, A0A067KLE6, B9HYK9, O04057, B9ILZ3, Q2PPJ2, M5WJN3, A0A067KFU5, B9T1V8, Q9M4E8, Q5UFR1, I1JJD4
8	GO:0005829	cytosol	Cellular Component	6	M5XJW9, Q0GYN5, A0A067JL19, A0A067JHW3, B9SFS0, A9PCU6
2	GO:0031974	membrane-enclosed lumen	Cellular Component	1	B9HYK9
9	GO:0044428	nuclear part	Cellular Component	1	B9HYK9
4	GO:0043233	organelle lumen	Cellular Component	1	B9HYK9
3	GO:0044464	cell part	Cellular Component	61	Q84T21, A0A067L6A9, E5GBR6, A9PAL8, B3U2B1, A0A072UYS2, A0A067L974, A0A072UMK2, B5AJV3, W9RZ99, B9RFA5, A0A067L2F9, A0A067KFU5, B9T1V8, Q9M4E8, A0A072U2W1, O65731, B9HDE5, A0A067JL19, W9R4F2, B9HYK9, B9S2N7, Q2PPJ2, A0A067JHW3, M5WJN3, B9H660, Q5UFR1, B9T0Z2, Q6QGY4, M5WXE6, M5XJW9, W9RG25, A9P8D8, Q4ZH67, Q58A16, B9IH97, I1K657, O04057, B9ILZ3, B9GI54, K7LJF5, W9QFK5, I1JJD4, Q9M5I8, U3RGD2, B9R…
7	GO:0043232	intracellular non-membrane-bounded organelle	Cellular Component	9	W9RZ99, Q6UNT2, A9PAL8, B9RFA5, O65731, A0A067L2F9, M5WBU5, V5IV18, A0A067KWC5
8	GO:0005783	endoplasmic reticulum	Cellular Component	2	A0A067KBA6, Q9M4E8
7	GO:0044444	cytoplasmic part	Cellular Component	26	B9T0Z2, Q6QGY4, M5XJW9, A9PAL8, A9P8D8, B3U2B1, Q58A16, O04057, W9RZ99, B9RFA5, A0A067L2F9, B9T1V8, Q9M4E8, I1JJD4, Q6UNT2, Q0GYN5, O65731, A0A067JL19, A0A067KBA6, M5WBU5, B9SFS0, A0A067KLE6, A0A067JHW3, V5IV18, A9PCU6, A0A067KWC5
3	GO:0044422	organelle part	Cellular Component	1	B9HYK9
8	GO:0005840	ribosome	Cellular Component	9	W9RZ99, Q6UNT2, A9PAL8, B9RFA5, O65731, A0A067L2F9, M5WBU5, V5IV18, A0A067KWC5
5	GO:0044424	intracellular part	Cellular Component	47	B9T0Z2, Q6QGY4, A0A067L6A9, M5XJW9, E5GBR6, A9PAL8, A9P8D8, B3U2B1, A0A072UYS2, A0A067L974, A0A072UMK2, Q4ZH67, Q58A16, I1K657, O04057, W9RZ99, B9RFA5, B9ILZ3, A0A067L2F9, A0A067KFU5, B9T1V8, Q9M4E8, I1JJD4, Q9M5I8, U3RGD2, A0A072U2W1, Q6UNT2, Q0GYN5, O65731, B9HDE5, A0A067JL19, P19243, A0A067KBA6, Q9M549, M5WBU5, O23759, B9SFS0, A0A067KLE6, B9HYK9, Q2PPJ2, A0A067JHW3, M5WJN3, B9H660, V5IV18, A9P…
7	GO:0044446	intracellular organelle part	Cellular Component	1	B9HYK9
4	GO:0005622	intracellular	Cellular Component	58	Q84T21, A0A067L6A9, E5GBR6, A9PAL8, B3U2B1, A0A072UYS2, A0A067L974, A0A072UMK2, B5AJV3, W9RZ99, B9RFA5, A0A067L2F9, A0A067KFU5, B9T1V8, Q9M4E8, A0A072U2W1, O65731, B9HDE5, A0A067JL19, W9R4F2, B9HYK9, B9S2N7, Q2PPJ2, A0A067JHW3, M5WJN3, B9H660, Q5UFR1, B9T0Z2, Q6QGY4, M5XJW9, A9P8D8, Q4ZH67, Q58A16, B9IH97, I1K657, O04057, B9ILZ3, B9GI54, K7LJF5, I1JJD4, Q9M5I8, U3RGD2, B9R9D3, Q6UNT2, Q0GYN5, E5G…
5	GO:0005886	plasma membrane	Cellular Component	5	M5WXE6, W9RG25, Q0GYN5, A0A067KBA6, W9QFK5
8	GO:0005634	nucleus	Cellular Component	9	I1K657, B9HYK9, B9ILZ3, Q2PPJ2, M5WJN3, A0A067KFU5, O23759, Q4ZH67, Q5UFR1
6	GO:0005737	cytoplasm	Cellular Component	39	B9T0Z2, Q6QGY4, A0A067L6A9, E5GBR6, M5XJW9, A9PAL8, A9P8D8, B3U2B1, A0A072UYS2, A0A067L974, A0A072UMK2, Q58A16, I1K657, O04057, W9RZ99, B9RFA5, A0A067L2F9, B9T1V8, Q9M4E8, I1JJD4, Q9M5I8, U3RGD2, A0A072U2W1, Q6UNT2, Q0GYN5, B9HDE5, O65731, A0A067JL19, P19243, Q9M549, A0A067KBA6, M5WBU5, B9SFS0, A0A067KLE6, A0A067JHW3, B9H660, V5IV18, A9PCU6, A0A067KWC5
8	GO:0070013	intracellular organelle lumen	Cellular Component	1	B9HYK9
2	GO:0016020	membrane	Cellular Component	14	Q84T21, B9T0Z2, M5WXE6, W9RG25, Q0GYN5, B3U2B1, A0A067KBA6, K4KD17, W9QKF5, B9S2N7, B9GI54, B9T1V8, K7LJF5, W9QFK5
8	GO:0005739	mitochondrion	Cellular Component	4	B9T0Z2, Q6QGY4, B9T1V8, I1JJD4
10	GO:0031981	nuclear lumen	Cellular Component	1	B9HYK9
4	GO:0012505	endomembrane system	Cellular Component	2	A0A067KBA6, Q9M4E8
2	GO:0032991	macromolecular complex	Cellular Component	9	W9RZ99, Q6UNT2, A9PAL8, B9RFA5, O65731, A0A067L2F9, M5WBU5, V5IV18, A0A067KWC5
4	GO:0071944	cell periphery	Cellular Component	5	M5WXE6, W9RG25, Q0GYN5, A0A067KBA6, W9QFK5
